# Supplementary material for: Tuberous sclerosis complex neuropathology requires glutamate-cysteine ligase
Source: Acta Neuropathol Commun. 2015 Jul 30;3:48. doi: 10.1186/s40478-015-0225-z (PMC4518593; doi:10.1186/s40478-015-0225-z)
Supplement: Supplementary file 2 — Table S1. (XLS 163 kb) [file 40478_2015_225_MOESM2_ESM.xls]

## Sheet: oligonucleotides sequences
Supplementary Table 1. Sequences of oligonuceotides used for the shRNA library preparation
		black: mRNA targeting sequence, red: shRNA loop and cloning sites sequence
gene	oligonucleotide	sequence
Actb	Actbr-1F	GATCCCCCCCTAGACTTCGAGCAAGATTCAAGAGATCTTGCTCGAAGTCTAGGGTTTTTGGAAA
Actb	Actbr-1R	AGCTTTTCCAAAAACCCTAGACTTCGAGCAAGATCTCTTGAATCTTGCTCGAAGTCTAGGGGGG
Actb	Actbr-2F	GATCCCCACGGTCAGGTCATCACTATTTCAAGAGAATAGTGATGACCTGACCGTTTTTTGGAAA
Actb	Actbr-2R	AGCTTTTCCAAAAAACGGTCAGGTCATCACTATTCTCTTGAAATAGTGATGACCTGACCGTGGG
Actb	Actbr-3F	GATCCCCGCAAGCAGGAGTACGATGATTCAAGAGATCATCGTACTCCTGCTTGCTTTTTGGAAA
Actb	Actbr-3R	AGCTTTTCCAAAAAGCAAGCAGGAGTACGATGATCTCTTGAATCATCGTACTCCTGCTTGCGGG
Adfp	Adfpr-1F	GATCCCCCGCAATGTTACCTCCTTCATTCAAGAGATGAAGGAGGTAACATTGCGTTTTTGGAAA
Adfp	Adfpr-1R	AGCTTTTCCAAAAACGCAATGTTACCTCCTTCATCTCTTGAATGAAGGAGGTAACATTGCGGGG
Adfp	Adfpr-2F	GATCCCCGCAAGGGGCTAGACAGGATTTCAAGAGAATCCTGTCTAGCCCCTTGCTTTTTGGAAA
Adfp	Adfpr-2R	AGCTTTTCCAAAAAGCAAGGGGCTAGACAGGATTCTCTTGAAATCCTGTCTAGCCCCTTGCGGG
Adfp	Adfpr-3F	GATCCCCGAGCACATCGAGTCACATATTCAAGAGATATGTGACTCGATGTGCTCTTTTTGGAAA
Adfp	Adfpr-3R	AGCTTTTCCAAAAAGAGCACATCGAGTCACATATCTCTTGAATATGTGACTCGATGTGCTCGGG
Agxt	23856-1F	GATCCCCGATCAAGAAGCCTGGAGAATTCAAGAGATTCTCCAGGCTTCTTGATCTTTTTGGAAA
Agxt	23856-1R	AGCTTTTCCAAAAAGATCAAGAAGCCTGGAGAATCTCTTGAATTCTCCAGGCTTCTTGATCGGG
Agxt	23856-2F	GATCCCCGCAAGACCAGAGTAATTCATTCAAGAGATGAATTACTCTGGTCTTGCTTTTTGGAAA
Agxt	23856-2R	AGCTTTTCCAAAAAGCAAGACCAGAGTAATTCATCTCTTGAATGAATTACTCTGGTCTTGCGGG
ALG5	13485-1F	AGCTTTTCCAAAAACGGAAGTGACAAAGTACGATCTCTTGAATCGTACTTTGTCACTTCCGGGG
ALG5	13485-1R	GATCCCCCGGAAGTGACAAAGTACGATTCAAGAGATCGTACTTTGTCACTTCCGTTTTTGGAAA
ALG5	13485-2F	AGCTTTTCCAAAAACATTCATAACTGCTACAAATCTCTTGAATTTGTAGCAGTTATGAATGGGG
ALG5	13485-2R	GATCCCCCATTCATAACTGCTACAAATTCAAGAGATTTGTAGCAGTTATGAATGTTTTTGGAAA
ANXA1	ANXA1r-1F	GATCCCCGAAGGGACTTGGAACAGATTTCAAGAGAATCTGTTCCAAGTCCCTTCTTTTTGGAAA
ANXA1	ANXA1r-1R	AGCTTTTCCAAAAAGAAGGGACTTGGAACAGATTCTCTTGAAATCTGTTCCAAGTCCCTTCGGG
ANXA1	ANXA1r-2F	GATCCCCCAAGCCATCCTGGATGAAATTCAAGAGATTTCATCCAGGATGGCTTGTTTTTGGAAA
ANXA1	ANXA1r-2R	AGCTTTTCCAAAAACAAGCCATCCTGGATGAAATCTCTTGAATTTCATCCAGGATGGCTTGGGG
ANXA1	ANXA1r-3F	GATCCCCCCATTCCTGAGAAAGAAGTTTCAAGAGAACTTCTTTCTCAGGAATGGTTTTTGGAAA
ANXA1	ANXA1r-3R	AGCTTTTCCAAAAACCATTCCTGAGAAAGAAGTTCTCTTGAAACTTCTTTCTCAGGAATGGGGG
Anxa3	Anxa3r-1F	GATCCCCGAAGATCTGTGGAGGAGATTTCAAGAGAATCTCCTCCACAGATCTTCTTTTTGGAAA
Anxa3	Anxa3r-1R	AGCTTTTCCAAAAAGAAGATCTGTGGAGGAGATTCTCTTGAAATCTCCTCCACAGATCTTCGGG
Anxa3	Anxa3r-2F	GATCCCCGAAGACACCCTGATTGAAATTCAAGAGATTTCAATCAGGGTGTCTTCTTTTTGGAAA
Anxa3	Anxa3r-2R	AGCTTTTCCAAAAAGAAGACACCCTGATTGAAATCTCTTGAATTTCAATCAGGGTGTCTTCGGG
Anxa3	Anxa3r-3F	GATCCCCCGCTGAAAGCTGACTTGAATTCAAGAGATTCAAGTCAGCTTTCAGCGTTTTTGGAAA
Anxa3	Anxa3r-3R	AGCTTTTCCAAAAACGCTGAAAGCTGACTTGAATCTCTTGAATTCAAGTCAGCTTTCAGCGGGG
ANXA6	ANXA6r-1F	GATCCCCGGAAAGCCATGAAGGGAATTTCAAGAGAATTCCCTTCATGGCTTTCCTTTTTGGAAA
ANXA6	ANXA6r-1R	AGCTTTTCCAAAAAGGAAAGCCATGAAGGGAATTCTCTTGAAATTCCCTTCATGGCTTTCCGGG
ANXA6	ANXA6r-2F	GATCCCCCGTGGTTTCTGCTGCAGAATTCAAGAGATTCTGCAGCAGAAACCACGTTTTTGGAAA
ANXA6	ANXA6r-2R	AGCTTTTCCAAAAACGTGGTTTCTGCTGCAGAATCTCTTGAATTCTGCAGCAGAAACCACGGGG
ANXA6	ANXA6r-3F	GATCCCCCCAAGTATGAGAAGTCACTTTCAAGAGAAGTGACTTCTCATACTTGGTTTTTGGAAA
ANXA6	ANXA6r-3R	AGCTTTTCCAAAAACCAAGTATGAGAAGTCACTTCTCTTGAAAGTGACTTCTCATACTTGGGGG
Ap2b1	09988-1F	GATCCCCGAAGTACAATGATCCTATCTTCAAGAGAGATAGGATCATTGTACTTCTTTTTGGAAA
Ap2b1	09988-1R	AGCTTTTCCAAAAAGAAGTACAATGATCCTATCTCTCTTGAAGATAGGATCATTGTACTTCGGG
Ap2b1	09988-2F	GATCCCCACAGCAACTTACTTGATCTTTCAAGAGAAGATCAAGTAAGTTGCTGTTTTTTGGAAA
Ap2b1	09988-2R	AGCTTTTCCAAAAAACAGCAACTTACTTGATCTTCTCTTGAAAGATCAAGTAAGTTGCTGTGGG
Ap2b1	09988-3F	GATCCCCGTACCATAAACCTCCGAATTTCAAGAGAATTCGGAGGTTTATGGTACTTTTTGGAAA
Ap2b1	09988-3R	AGCTTTTCCAAAAAGTACCATAAACCTCCGAATTCTCTTGAAATTCGGAGGTTTATGGTACGGG
Arfgap1	10326-1F	GATCCCCCCACAGAATGTAACTACCTTTCAAGAGAAGGTAGTTACATTCTGTGGTTTTTGGAAA
Arfgap1	10326-1R	AGCTTTTCCAAAAACCACAGAATGTAACTACCTTCTCTTGAAAGGTAGTTACATTCTGTGGGGG
Arfgap1	10326-2F	GATCCCCCTCAGAAGAGAGAAGATGATTCAAGAGATCATCTTCTCTCTTCTGAGTTTTTGGAAA
Arfgap1	10326-2R	AGCTTTTCCAAAAACTCAGAAGAGAGAAGATGATCTCTTGAATCATCTTCTCTCTTCTGAGGGG
Arfgap1	10326-3F	GATCCCCGGATCTCAAGCAAGTCAAATTCAAGAGATTTGACTTGCTTGAGATCCTTTTTGGAAA
Arfgap1	10326-3R	AGCTTTTCCAAAAAGGATCTCAAGCAAGTCAAATCTCTTGAATTTGACTTGCTTGAGATCCGGG
Arfrp1	13992-1F	GATCCCCGTAGGAAAGGCTCGTCTCATTCAAGAGATGAGACGAGCCTTTCCTACTTTTTGGAAA
Arfrp1	13992-1R	AGCTTTTCCAAAAAGTAGGAAAGGCTCGTCTCATCTCTTGAATGAGACGAGCCTTTCCTACGGG
ASH2L	14875-1F	GATCCCCACGTCGTCATGTCTACCTTTTCAAGAGAAAGGTAGACATGACGACGTTTTTTGGAAA
ASH2L	14875-1R	AGCTTTTCCAAAAAACGTCGTCATGTCTACCTTTCTCTTGAAAAGGTAGACATGACGACGTGGG
ASH2L	14875-2F	GATCCCCGCAAACTTGGTTGATGTAATTCAAGAGATTACATCAACCAAGTTTGCTTTTTGGAAA
ASH2L	14875-2R	AGCTTTTCCAAAAAGCAAACTTGGTTGATGTAATCTCTTGAATTACATCAACCAAGTTTGCGGG
ASH2L	14875-3F	GATCCCCCCAAGCGTAAGCAGCAAGATTCAAGAGATCTTGCTGCTTACGCTTGGTTTTTGGAAA
ASH2L	14875-3R	AGCTTTTCCAAAAACCAAGCGTAAGCAGCAAGATCTCTTGAATCTTGCTGCTTACGCTTGGGGG
Asp1	Asp1r-1F	GATCCCCGGTACCACAGTGTCTGAAATTCAAGAGATTTCAGACACTGTGGTACCTTTTTGGAAA
Asp1	Asp1r-1R	AGCTTTTCCAAAAAGGTACCACAGTGTCTGAAATCTCTTGAATTTCAGACACTGTGGTACCGGG
Asp1	Asp1r-2F	GATCCCCACCTTGTCACCATCCCAAATTCAAGAGATTTGGGATGGTGACAAGGTTTTTTGGAAA
Asp1	Asp1r-2R	AGCTTTTCCAAAAAACCTTGTCACCATCCCAAATCTCTTGAATTTGGGATGGTGACAAGGTGGG
Asp1	Asp1r-3F	GATCCCCGGTATCTCCTCTTCCACAATTCAAGAGATTGTGGAAGAGGAGATACCTTTTTGGAAA
Asp1	Asp1r-3R	AGCTTTTCCAAAAAGGTATCTCCTCTTCCACAATCTCTTGAATTGTGGAAGAGGAGATACCGGG
Ass	Assr-1F	GATCCCCGTGACTATGAACCCATTGATTCAAGAGATCAATGGGTTCATAGTCACTTTTTGGAAA
Ass	Assr-1R	AGCTTTTCCAAAAAGTGACTATGAACCCATTGATCTCTTGAATCAATGGGTTCATAGTCACGGG
Ass	Assr-2F	GATCCCCAGGAACGGGTGGAAGGAAATTCAAGAGATTTCCTTCCACCCGTTCCTTTTTTGGAAA
Ass	Assr-2R	AGCTTTTCCAAAAAAGGAACGGGTGGAAGGAAATCTCTTGAATTTCCTTCCACCCGTTCCTGGG
Ass	Assr-3F	GATCCCCGAGAACCTTATGCACATCATTCAAGAGATGATGTGCATAAGGTTCTCTTTTTGGAAA
Ass	Assr-3R	AGCTTTTCCAAAAAGAGAACCTTATGCACATCATCTCTTGAATGATGTGCATAAGGTTCTCGGG
ATBD1C	01278-1F	GATCCCCCCACAGGTTAACATCATGATTCAAGAGATCATGATGTTAACCTGTGGTTTTTGGAAA
ATBD1C	01278-1R	AGCTTTTCCAAAAACCACAGGTTAACATCATGATCTCTTGAATCATGATGTTAACCTGTGGGGG
ATBD1C	01278-2F	GATCCCCCTAGATCCAGACATGTACTTTCAAGAGAAGTACATGTCTGGATCTAGTTTTTGGAAA
ATBD1C	01278-2R	AGCTTTTCCAAAAACTAGATCCAGACATGTACTTCTCTTGAAAGTACATGTCTGGATCTAGGGG
ATBD1C	01278-3F	GATCCCCCTACAGCATGGTTCGGTTTTTCAAGAGAAAACCGAACCATGCTGTAGTTTTTGGAAA
ATBD1C	01278-3R	AGCTTTTCCAAAAACTACAGCATGGTTCGGTTTTCTCTTGAAAAACCGAACCATGCTGTAGGGG
ATP6V1H	30862-1F	GATCCCCTGAACACCTTCGTCGCTATTTCAAGAGAATAGCGACGAAGGTGTTCATTTTTGGAAA
ATP6V1H	30862-1R	AGCTTTTCCAAAAATGAACACCTTCGTCGCTATTCTCTTGAAATAGCGACGAAGGTGTTCAGGG
ATP6V1H	30862-2F	GATCCCCAGGTTCGAAATGAAGAGATTTCAAGAGAATCTCTTCATTTCGAACCTTTTTTGGAAA
ATP6V1H	30862-2R	AGCTTTTCCAAAAAAGGTTCGAAATGAAGAGATTCTCTTGAAATCTCTTCATTTCGAACCTGGG
ATP6V1H	30862-3F	GATCCCCGGTATCAGATGATCCACAATTCAAGAGATTGTGGATCATCTGATACCTTTTTGGAAA
ATP6V1H	30862-3R	AGCTTTTCCAAAAAGGTATCAGATGATCCACAATCTCTTGAATTGTGGATCATCTGATACCGGG
ATPbc1	ATPbc1r-1F	GATCCCCCTGATGTCAGTCTCCAGAATTCAAGAGATTCTGGAGACTGACATCAGTTTTTGGAAA
ATPbc1	ATPbc1r-1R	AGCTTTTCCAAAAACTGATGTCAGTCTCCAGAATCTCTTGAATTCTGGAGACTGACATCAGGGG
ATPbc1	ATPbc1r-2F	GATCCCCCTAGTCCTCTTTCTCGAATTTCAAGAGAATTCGAGAAAGAGGACTAGTTTTTGGAAA
ATPbc1	ATPbc1r-2R	AGCTTTTCCAAAAACTAGTCCTCTTTCTCGAATTCTCTTGAAATTCGAGAAAGAGGACTAGGGG
ATPbc1	ATPbc1r-3F	GATCCCCACACCAGCATTAGGGACATTTCAAGAGAATGTCCCTAATGCTGGTGTTTTTTGGAAA
ATPbc1	ATPbc1r-3R	AGCTTTTCCAAAAAACACCAGCATTAGGGACATTCTCTTGAAATGTCCCTAATGCTGGTGTGGG
Atpbd3	18334-1F	GATCCCCTCGTGGCCTATGAAGATCTTTCAAGAGAAGATCTTCATAGGCCACGATTTTTGGAAA
Atpbd3	18334-1R	AGCTTTTCCAAAAATCGTGGCCTATGAAGATCTTCTCTTGAAAGATCTTCATAGGCCACGAGGG
Atpbd3	18334-2F	GATCCCCCACCTGCAAGCAATCCAAATTCAAGAGATTTGGATTGCTTGCAGGTGTTTTTGGAAA
Atpbd3	18334-2R	AGCTTTTCCAAAAACACCTGCAAGCAATCCAAATCTCTTGAATTTGGATTGCTTGCAGGTGGGG
Bgt2	Btg2r-1F	GATCCCCCACCACTGGTTTCCAGAAATTCAAGAGATTTCTGGAAACCAGTGGTGTTTTTGGAAA
Bgt2	Btg2r-1R	AGCTTTTCCAAAAACACCACTGGTTTCCAGAAATCTCTTGAATTTCTGGAAACCAGTGGTGGGG
Bgt2	Btg2r-2F	GATCCCCAGCTGTGGGTTGAAGCAAATTCAAGAGATTTGCTTCAACCCACAGCTTTTTTGGAAA
Bgt2	Btg2r-2R	AGCTTTTCCAAAAAAGCTGTGGGTTGAAGCAAATCTCTTGAATTTGCTTCAACCCACAGCTGGG
Bgt2	Btg2r-3F	GATCCCCGCCCGTGTTCACTTTAGAATTCAAGAGATTCTAAAGTGAACACGGGCTTTTTGGAAA
Bgt2	Btg2r-3R	AGCTTTTCCAAAAAGCCCGTGTTCACTTTAGAATCTCTTGAATTCTAAAGTGAACACGGGCGGG
BOP1	21773-1F	GATCCCCGTATGACGATTTCCCACATTTCAAGAGAATGTGGGAAATCGTCATACTTTTTGGAAA
BOP1	21773-1R	AGCTTTTCCAAAAAGTATGACGATTTCCCACATTCTCTTGAAATGTGGGAAATCGTCATACGGG
BOP1	21773-2F	GATCCCCCCATCAAGATGGGTTGGATTTCAAGAGAATCCAACCCATCTTGATGGTTTTTGGAAA
BOP1	21773-2R	AGCTTTTCCAAAAACCATCAAGATGGGTTGGATTCTCTTGAAATCCAACCCATCTTGATGGGGG
Brdt	02073-1F	GATCCCCCCAATGGATTTAAGTACAATTCAAGAGATTGTACTTAAATCCATTGGTTTTTGGAAA
Brdt	02073-1R	AGCTTTTCCAAAAACCAATGGATTTAAGTACAATCTCTTGAATTGTACTTAAATCCATTGGGGG
Brdt	02073-2F	GATCCCCACAACAACTCCTACCACTTTTCAAGAGAAAGTGGTAGGAGTTGTTGTTTTTTGGAAA
Brdt	02073-2R	AGCTTTTCCAAAAAACAACAACTCCTACCACTTTCTCTTGAAAAGTGGTAGGAGTTGTTGTGGG
Brdt	02073-3F	GATCCCCCAAGCAAGAGTATAAGGATTTCAAGAGAATCCTTATACTCTTGCTTGTTTTTGGAAA
Brdt	02073-3R	AGCTTTTCCAAAAACAAGCAAGAGTATAAGGATTCTCTTGAAATCCTTATACTCTTGCTTGGGG
CADPS2	CADPS2r-1F	GATCCCCGCATCGCGTACCCATTCAATTCAAGAGATTGAATGGGTACGCGATGCTTTTTGGAAA
CADPS2	CADPS2r-1R	AGCTTTTCCAAAAAGCATCGCGTACCCATTCAATCTCTTGAATTGAATGGGTACGCGATGCGGG
CADPS2	CADPS2r-2F	GATCCCCCCAAGTCAGCGGAATTACATTCAAGAGATGTAATTCCGCTGACTTGGTTTTTGGAAA
CADPS2	CADPS2r-2R	AGCTTTTCCAAAAACCAAGTCAGCGGAATTACATCTCTTGAATGTAATTCCGCTGACTTGGGGG
CADPS2	CADPS2r-3F	GATCCCCCAGGATATCCTTCGAGAAATTCAAGAGATTTCTCGAAGGATATCCTGTTTTTGGAAA
CADPS2	CADPS2r-3R	AGCTTTTCCAAAAACAGGATATCCTTCGAGAAATCTCTTGAATTTCTCGAAGGATATCCTGGGG
Cckbr	17679-1F	GATCCCCCAAGCACGAGTATGGCAAATTCAAGAGATTTGCCATACTCGTGCTTGTTTTTGGAAA
Cckbr	17679-1R	AGCTTTTCCAAAAACAAGCACGAGTATGGCAAATCTCTTGAATTTGCCATACTCGTGCTTGGGG
Cckbr	17679-2F	GATCCCCGTCTGGACTGCTTATGGTATTCAAGAGATACCATAAGCAGTCCAGACTTTTTGGAAA
Cckbr	17679-2R	AGCTTTTCCAAAAAGTCTGGACTGCTTATGGTATCTCTTGAATACCATAAGCAGTCCAGACGGG
Cckbr	17679-3F	GATCCCCCTATCTCTTTCATCCACTTTTCAAGAGAAAGTGGATGAAAGAGATAGTTTTTGGAAA
Cckbr	17679-3R	AGCTTTTCCAAAAACTATCTCTTTCATCCACTTTCTCTTGAAAAGTGGATGAAAGAGATAGGGG
CCNA2	15423-1F	GATCCCCACAGTAAATCAGTTCCTTATTCAAGAGATAAGGAACTGATTTACTGTTTTTTGGAAA
CCNA2	15423-1R	AGCTTTTCCAAAAAACAGTAAATCAGTTCCTTATCTCTTGAATAAGGAACTGATTTACTGTGGG
CCNA2	15423-2F	GATCCCCCCTAAAGTGAGTTATATGATTCAAGAGATCATATAACTCACTTTAGGTTTTTGGAAA
CCNA2	15423-2R	AGCTTTTCCAAAAACCTAAAGTGAGTTATATGATCTCTTGAATCATATAACTCACTTTAGGGGG
CCNA2	15423-3F	GATCCCCCCATGCTATGGATATATCTTTCAAGAGAAGATATATCCATAGCATGGTTTTTGGAAA
CCNA2	15423-3R	AGCTTTTCCAAAAACCATGCTATGGATATATCTTCTCTTGAAAGATATATCCATAGCATGGGGG
Ccnd1	20918-1F	GATCCCCGAGAAGTTGTGCATCTACATTCAAGAGATGTAGATGCACAACTTCTCTTTTTGGAAA
Ccnd1	20918-1R	AGCTTTTCCAAAAAGAGAAGTTGTGCATCTACATCTCTTGAATGTAGATGCACAACTTCTCGGG
Ccnd1	20918-2F	GATCCCCACGATTTCATCGAACACTTTTCAAGAGAAAGTGTTCGATGAAATCGTTTTTTGGAAA
Ccnd1	20918-2R	AGCTTTTCCAAAAAACGATTTCATCGAACACTTTCTCTTGAAAAGTGTTCGATGAAATCGTGGG
CDKN1A	00521-1F	GATCCCCGAACGGTGGAACTTTGACTTTCAAGAGAAGTCAAAGTTCCACCGTTCTTTTTGGAAA
CDKN1A	00521-1R	AGCTTTTCCAAAAAGAACGGTGGAACTTTGACTTCTCTTGAAAGTCAAAGTTCCACCGTTCGGG
CDKN1A	00521-2F	GATCCCCCCAGCCTAACAGATTTCTATTCAAGAGATAGAAATCTGTTAGGCTGGTTTTTGGAAA
CDKN1A	00521-2R	AGCTTTTCCAAAAACCAGCCTAACAGATTTCTATCTCTTGAATAGAAATCTGTTAGGCTGGGGG
Chga	06832-1F	GATCCCCCCAAGGACACTGTAGAGAATTCAAGAGATTCTCTACAGTGTCCTTGGTTTTTGGAAA
Chga	06832-1R	AGCTTTTCCAAAAACCAAGGACACTGTAGAGAATCTCTTGAATTCTCTACAGTGTCCTTGGGGG
Chga	06832-2F	GATCCCCACAGCCAACAATACCCAATTTCAAGAGAATTGGGTATTGTTGGCTGTTTTTTGGAAA
Chga	06832-2R	AGCTTTTCCAAAAAACAGCCAACAATACCCAATTCTCTTGAAATTGGGTATTGTTGGCTGTGGG
Chga	06832-3F	GATCCCCCTTCCACCTTCTAATCCATTTCAAGAGAATGGATTAGAAGGTGGAAGTTTTTGGAAA
Chga	06832-3R	AGCTTTTCCAAAAACTTCCACCTTCTAATCCATTCTCTTGAAATGGATTAGAAGGTGGAAGGGG
Chrna2	17424-1F	GATCCCCCCATTGCTCAGCTCATAGATTCAAGAGATCTATGAGCTGAGCAATGGTTTTTGGAAA
Chrna2	17424-1R	AGCTTTTCCAAAAACCATTGCTCAGCTCATAGATCTCTTGAATCTATGAGCTGAGCAATGGGGG
Chrna2	17424-2F	GATCCCCCAGTGGACCTGAAGGACTATTCAAGAGATAGTCCTTCAGGTCCACTGTTTTTGGAAA
Chrna2	17424-2R	AGCTTTTCCAAAAACAGTGGACCTGAAGGACTATCTCTTGAATAGTCCTTCAGGTCCACTGGGG
Chrna2	17424-3F	GATCCCCGGAACCTATAACAGTAAGATTCAAGAGATCTTACTGTTATAGGTTCCTTTTTGGAAA
Chrna2	17424-3R	AGCTTTTCCAAAAAGGAACCTATAACAGTAAGATCTCTTGAATCTTACTGTTATAGGTTCCGGG
Cndp1	27739-1F	GATCCCCGAAGAAGCCTGCACTCACTTTCAAGAGAAGTGAGTGCAGGCTTCTTCTTTTTGGAAA
Cndp1	27739-1R	AGCTTTTCCAAAAAGAAGAAGCCTGCACTCACTTCTCTTGAAAGTGAGTGCAGGCTTCTTCGGG
Cndp1	27739-2F	GATCCCCGTCAACCATTCCAATTGCTTTCAAGAGAAGCAATTGGAATGGTTGACTTTTTGGAAA
Cndp1	27739-2R	AGCTTTTCCAAAAAGTCAACCATTCCAATTGCTTCTCTTGAAAGCAATTGGAATGGTTGACGGG
Cndp1	CNDP1r-1F	GATCCCCCTACATACAAGGGTCGAAATTCAAGAGATTTCGACCCTTGTATGTAGTTTTTGGAAA
Cndp1	CNDP1r-1R	AGCTTTTCCAAAAACTACATACAAGGGTCGAAATCTCTTGAATTTCGACCCTTGTATGTAGGGG
Cndp1	CNDP1r-2F	GATCCCCGCTAAATCTGCATCCACTATTCAAGAGATAGTGGATGCAGATTTAGCTTTTTGGAAA
Cndp1	CNDP1r-2R	AGCTTTTCCAAAAAGCTAAATCTGCATCCACTATCTCTTGAATAGTGGATGCAGATTTAGCGGG
Cndp1	CNDP1r-3F	GATCCCCGCATCCTCAACGAACCAATTTCAAGAGAATTGGTTCGTTGAGGATGCTTTTTGGAAA
Cndp1	CNDP1r-3R	AGCTTTTCCAAAAAGCATCCTCAACGAACCAATTCTCTTGAAATTGGTTCGTTGAGGATGCGGG
CNDP2	15591-1F	GATCCCCGATACCACTTCCTCCCATTTTCAAGAGAAATGGGAGGAAGTGGTATCTTTTTGGAAA
CNDP2	15591-1R	AGCTTTTCCAAAAAGATACCACTTCCTCCCATTTCTCTTGAAAATGGGAGGAAGTGGTATCGGG
CNDP2	15591-2F	GATCCCCCAAGTTTCAAGCTACTTGTTTCAAGAGAACAAGTAGCTTGAAACTTGTTTTTGGAAA
CNDP2	15591-2R	AGCTTTTCCAAAAACAAGTTTCAAGCTACTTGTTCTCTTGAAACAAGTAGCTTGAAACTTGGGG
CNDP2	15591-3F	GATCCCCCCAACAAGTTCAAGGTGTATTCAAGAGATACACCTTGAACTTGTTGGTTTTTGGAAA
CNDP2	15591-3R	AGCTTTTCCAAAAACCAACAAGTTCAAGGTGTATCTCTTGAATACACCTTGAACTTGTTGGGGG
Cntnap1	20277-1F	GATCCCCGAAGGGCAAGTCAATGTATTTCAAGAGAATACATTGACTTGCCCTTCTTTTTGGAAA
Cntnap1	20277-1R	AGCTTTTCCAAAAAGAAGGGCAAGTCAATGTATTCTCTTGAAATACATTGACTTGCCCTTCGGG
Cntnap1	20277-2F	GATCCCCGAAACCATTTGTAGTGTATTTCAAGAGAATACACTACAAATGGTTTCTTTTTGGAAA
Cntnap1	20277-2R	AGCTTTTCCAAAAAGAAACCATTTGTAGTGTATTCTCTTGAAATACACTACAAATGGTTTCGGG
Cntnap1	20277-3F	GATCCCCGGATTGGCCGAAATGAAGATTCAAGAGATCTTCATTTCGGCCAATCCTTTTTGGAAA
Cntnap1	20277-3R	AGCTTTTCCAAAAAGGATTGGCCGAAATGAAGATCTCTTGAATCTTCATTTCGGCCAATCCGGG
Coq2	02194-1F	GATCCCCGGAATTTGTACAAAGACAATTCAAGAGATTGTCTTTGTACAAATTCCTTTTTGGAAA
Coq2	02194-1R	AGCTTTTCCAAAAAGGAATTTGTACAAAGACAATCTCTTGAATTGTCTTTGTACAAATTCCGGG
Cryab	Cryabr-1F	GATCCCCGAAGTAGATTCCCTTTCCTTTCAAGAGAAGGAAAGGGAATCTACTTCTTTTTGGAAA
Cryab	Cryabr-1R	AGCTTTTCCAAAAAGAAGTAGATTCCCTTTCCTTCTCTTGAAAGGAAAGGGAATCTACTTCGGG
Cryab	Cryabr-2F	GATCCCCGCAGCCCCTAAGAAGTAGATTCAAGAGATCTACTTCTTAGGGGCTGCTTTTTGGAAA
Cryab	Cryabr-2R	AGCTTTTCCAAAAAGCAGCCCCTAAGAAGTAGATCTCTTGAATCTACTTCTTAGGGGCTGCGGG
Cryab	Cryabr-3F	GATCCCCCCGAAGCTTACTAATGCTATTCAAGAGATAGCATTAGTAAGCTTCGGTTTTTGGAAA
Cryab	Cryabr-3R	AGCTTTTCCAAAAACCGAAGCTTACTAATGCTATCTCTTGAATAGCATTAGTAAGCTTCGGGGG
cyr61	cyr61r-1F	GATCCCCCTACAGTCTGTTCAACGATTTCAAGAGAATCGTTGAACAGACTGTAGTTTTTGGAAA
cyr61	cyr61r-1R	AGCTTTTCCAAAAACTACAGTCTGTTCAACGATTCTCTTGAAATCGTTGAACAGACTGTAGGGG
cyr61	cyr61r-2F	GATCCCCGGAGGTGGAGTTAACAAGATTCAAGAGATCTTGTTAACTCCACCTCCTTTTTGGAAA
cyr61	cyr61r-2R	AGCTTTTCCAAAAAGGAGGTGGAGTTAACAAGATCTCTTGAATCTTGTTAACTCCACCTCCGGG
cyr61	cyr61r-3F	GATCCCCCTTGTCCTTTGACAGAAGTTTCAAGAGAACTTCTGTCAAAGGACAAGTTTTTGGAAA
cyr61	cyr61r-3R	AGCTTTTCCAAAAACTTGTCCTTTGACAGAAGTTCTCTTGAAACTTCTGTCAAAGGACAAGGGG
Ddr1	00830-1F	GATCCCCACCATTCCAGACAGCGATATTCAAGAGATATCGCTGTCTGGAATGGTTTTTTGGAAA
Ddr1	00830-1F'	GATCCCCGGAAAGCAGTGATGGAGATTTCAAGAGAATCTCCATCACTGCTTTCCTTTTTGGAAA
Ddr1	00830-1R	AGCTTTTCCAAAAAACCATTCCAGACAGCGATATCTCTTGAATATCGCTGTCTGGAATGGTGGG
Ddr1	00830-1R'	AGCTTTTCCAAAAAGGAAAGCAGTGATGGAGATTCTCTTGAAATCTCCATCACTGCTTTCCGGG
Ddr1	00830-2F	GATCCCCGGAAAGCAGTGATGGAGATTTCAAGAGAATCTCCATCACTGCTTTCCTTTTTGGAAA
Ddr1	00830-2F'	GATCCCCAGACCATGCAATTATCTGATTCAAGAGATCAGATAATTGCATGGTCTTTTTTGGAAA
Ddr1	00830-2R	AGCTTTTCCAAAAAGGAAAGCAGTGATGGAGATTCTCTTGAAATCTCCATCACTGCTTTCCGGG
Ddr1	00830-2R'	AGCTTTTCCAAAAAAGACCATGCAATTATCTGATCTCTTGAATCAGATAATTGCATGGTCTGGG
Ddr1	00830-3F	GATCCCCCTCATGGGGAAGTTCACAATTCAAGAGATTGTGAACTTCCCCATGAGTTTTTGGAAA
Ddr1	00830-3F'	GATCCCCCTCTTCAGTGAGATCTCTTTTCAAGAGAAAGAGATCTCACTGAAGAGTTTTTGGAAA
Ddr1	00830-3R	AGCTTTTCCAAAAACTCATGGGGAAGTTCACAATCTCTTGAATTGTGAACTTCCCCATGAGGGG
Ddr1	00830-3R'	AGCTTTTCCAAAAACTCTTCAGTGAGATCTCTTTCTCTTGAAAAGAGATCTCACTGAAGAGGGG
DDX18	25430-1F	GATCCCCGGATGTTGGGTTTGAAGAATTCAAGAGATTCTTCAAACCCAACATCCTTTTTGGAAA
DDX18	25430-1R	AGCTTTTCCAAAAAGGATGTTGGGTTTGAAGAATCTCTTGAATTCTTCAAACCCAACATCCGGG
DDX18	25430-2F	GATCCCCCCTTGTCTAATCTCGTCAATTCAAGAGATTGACGAGATTAGACAAGGTTTTTGGAAA
DDX18	25430-2R	AGCTTTTCCAAAAACCTTGTCTAATCTCGTCAATCTCTTGAATTGACGAGATTAGACAAGGGGG
DDX18	25430-3F	GATCCCCGGTTTCCTTCGGTACTTGATTCAAGAGATCAAGTACCGAAGGAAACCTTTTTGGAAA
DDX18	25430-3R	AGCTTTTCCAAAAAGGTTTCCTTCGGTACTTGATCTCTTGAATCAAGTACCGAAGGAAACCGGG
DIAPH1	19688-1F	GATCCCCTGAACAACAAGTTTGGAATTTCAAGAGAATTCCAAACTTGTTGTTCATTTTTGGAAA
DIAPH1	19688-1R	AGCTTTTCCAAAAATGAACAACAAGTTTGGAATTCTCTTGAAATTCCAAACTTGTTGTTCAGGG
DIAPH1	19688-2F	GATCCCCGCATGAGGATTAAGAAGGATTCAAGAGATCCTTCTTAATCCTCATGCTTTTTGGAAA
DIAPH1	19688-2R	AGCTTTTCCAAAAAGCATGAGGATTAAGAAGGATCTCTTGAATCCTTCTTAATCCTCATGCGGG
DIAPH1	19688-3F	GATCCCCGCATGAGTTACAAGTAGAATTCAAGAGATTCTACTTGTAACTCATGCTTTTTGGAAA
DIAPH1	19688-3R	AGCTTTTCCAAAAAGCATGAGTTACAAGTAGAATCTCTTGAATTCTACTTGTAACTCATGCGGG
Dpf1	66022-1F	GATCCCCCCATTTCTGGAGTTGCAATTTCAAGAGAATTGCAACTCCAGAAATGGTTTTTGGAAA
Dpf1	66022-1R	AGCTTTTCCAAAAACCATTTCTGGAGTTGCAATTCTCTTGAAATTGCAACTCCAGAAATGGGGG
Dpf1	66022-2F	GATCCCCGTGTGGGTATGTATAGGATTTCAAGAGAATCCTATACATACCCACACTTTTTGGAAA
Dpf1	66022-2R	AGCTTTTCCAAAAAGTGTGGGTATGTATAGGATTCTCTTGAAATCCTATACATACCCACACGGG
Dpf1	66022-3F	GATCCCCGTACGTCTGTGATATCTGTTTCAAGAGAACAGATATCACAGACGTACTTTTTGGAAA
Dpf1	66022-3R	AGCTTTTCCAAAAAGTACGTCTGTGATATCTGTTCTCTTGAAACAGATATCACAGACGTACGGG
Dusp1	Dusp1r-1F	GATCCCCCCATCTGCCTTGCTTACCTTTCAAGAGAAGGTAAGCAAGGCAGATGGTTTTTGGAAA
Dusp1	Dusp1r-1R	AGCTTTTCCAAAAACCATCTGCCTTGCTTACCTTCTCTTGAAAGGTAAGCAAGGCAGATGGGGG
Dusp1	Dusp1r-2F	GATCCCCCTTCAAAGCCCCATCACAATTCAAGAGATTGTGATGGGGCTTTGAAGTTTTTGGAAA
Dusp1	Dusp1r-2R	AGCTTTTCCAAAAACTTCAAAGCCCCATCACAATCTCTTGAATTGTGATGGGGCTTTGAAGGGG
Dusp1	Dusp1r-3F	GATCCCCGAGGATTTAGGGCCACAAATTCAAGAGATTTGTGGCCCTAAATCCTCTTTTTGGAAA
Dusp1	Dusp1r-3R	AGCTTTTCCAAAAAGAGGATTTAGGGCCACAAATCTCTTGAATTTGTGGCCCTAAATCCTCGGG
Egr1	19422-1F	GATCCCCCTACTCCCAACACTGACATTTCAAGAGAATGTCAGTGTTGGGAGTAGTTTTTGGAAA
Egr1	19422-1R	AGCTTTTCCAAAAACTACTCCCAACACTGACATTCTCTTGAAATGTCAGTGTTGGGAGTAGGGG
Egr1	19422-2F	GATCCCCCCACATCCGCATCCATACATTCAAGAGATGTATGGATGCGGATGTGGTTTTTGGAAA
Egr1	19422-2R	AGCTTTTCCAAAAACCACATCCGCATCCATACATCTCTTGAATGTATGGATGCGGATGTGGGGG
Egr1	19422-3F	GATCCCCGATGAACGCAAGAGGCATATTCAAGAGATATGCCTCTTGCGTTCATCTTTTTGGAAA
Egr1	19422-3R	AGCTTTTCCAAAAAGATGAACGCAAGAGGCATATCTCTTGAATATGCCTCTTGCGTTCATCGGG
FATh2	FATh2r-1F	GATCCCCCCTCTCTGCTGTCACTGAATTCAAGAGATTCAGTGACAGCAGAGAGGTTTTTGGAAA
FATh2	FATh2r-1R	AGCTTTTCCAAAAACCTCTCTGCTGTCACTGAATCTCTTGAATTCAGTGACAGCAGAGAGGGGG
FATh2	FATh2r-2F	GATCCCCCTTGGGACATTTCATCGTTTTCAAGAGAAACGATGAAATGTCCCAAGTTTTTGGAAA
FATh2	FATh2r-2R	AGCTTTTCCAAAAACTTGGGACATTTCATCGTTTCTCTTGAAAACGATGAAATGTCCCAAGGGG
FATh2	FATh2r-3F	GATCCCCGCATTCAAGTGGAAGATGTTTCAAGAGAACATCTTCCACTTGAATGCTTTTTGGAAA
FATh2	FATh2r-3R	AGCTTTTCCAAAAAGCATTCAAGTGGAAGATGTTCTCTTGAAACATCTTCCACTTGAATGCGGG
Fbp2	17637-1F	GATCCCCGGAAATATGTGGTTTGCTTTTCAAGAGAAAGCAAACCACATATTTCCTTTTTGGAAA
Fbp2	17637-1R	AGCTTTTCCAAAAAGGAAATATGTGGTTTGCTTTCTCTTGAAAAGCAAACCACATATTTCCGGG
Fbp2	17637-2F	GATCCCCATGCAATCCTGTAGCCTATTTCAAGAGAATAGGCTACAGGATTGCATTTTTTGGAAA
Fbp2	17637-2R	AGCTTTTCCAAAAAATGCAATCCTGTAGCCTATTCTCTTGAAATAGGCTACAGGATTGCATGGG
Fbp2	17637-3F	GATCCCCCCAATTCCCTGGTGATCAATTCAAGAGATTGATCACCAGGGAATTGGTTTTTGGAAA
Fbp2	17637-3R	AGCTTTTCCAAAAACCAATTCCCTGGTGATCAATCTCTTGAATTGATCACCAGGGAATTGGGGG
Fgf10	12278-1F	GATCCCCCGTACAGTATCCTAGAGATTTCAAGAGAATCTCTAGGATACTGTACGTTTTTGGAAA
Fgf10	12278-1R	AGCTTTTCCAAAAACGTACAGTATCCTAGAGATTCTCTTGAAATCTCTAGGATACTGTACGGGG
Fgf10	12278-2F	GATCCCCGACTGTAAACTGAAAGAGATTCAAGAGATCTCTTTCAGTTTACAGTCTTTTTGGAAA
Fgf10	12278-2R	AGCTTTTCCAAAAAGACTGTAAACTGAAAGAGATCTCTTGAATCTCTTTCAGTTTACAGTCGGG
Fkbp1a	08822-1F	GATCCCCCCAGAGAGCCAAACTGATATTCAAGAGATATCAGTTTGGCTCTCTGGTTTTTGGAAA
Fkbp1a	08822-1R	AGCTTTTCCAAAAACCAGAGAGCCAAACTGATATCTCTTGAATATCAGTTTGGCTCTCTGGGGG
Fkbp1a	08822-2F	GATCCCCCCCACCACATGCTACTCTTTTCAAGAGAAAGAGTAGCATGTGGTGGGTTTTTGGAAA
Fkbp1a	08822-2R	AGCTTTTCCAAAAACCCACCACATGCTACTCTTTCTCTTGAAAAGAGTAGCATGTGGTGGGGGG
Fkbp1a	08822-3F	GATCCCCGATGGGAAGAAATTTGACTTTCAAGAGAAGTCAAATTTCTTCCCATCTTTTTGGAAA
Fkbp1a	08822-3R	AGCTTTTCCAAAAAGATGGGAAGAAATTTGACTTCTCTTGAAAGTCAAATTTCTTCCCATCGGG
Furin	11352-1F	GATCCCCACAGCACTGAGAATGATGTTTCAAGAGAACATCATTCTCAGTGCTGTTTTTTGGAAA
Furin	11352-1R	AGCTTTTCCAAAAAACAGCACTGAGAATGATGTTCTCTTGAAACATCATTCTCAGTGCTGTGGG
Furin	11352-2F	GATCCCCAGCGAGACCTGAATGTGAATTCAAGAGATTCACATTCAGGTCTCGCTTTTTTGGAAA
Furin	11352-2R	AGCTTTTCCAAAAAAGCGAGACCTGAATGTGAATCTCTTGAATTCACATTCAGGTCTCGCTGGG
Furin	11352-3F	GATCCCCCCAACCACATCCACATCTATTCAAGAGATAGATGTGGATGTGGTTGGTTTTTGGAAA
Furin	11352-3R	AGCTTTTCCAAAAACCAACCACATCCACATCTATCTCTTGAATAGATGTGGATGTGGTTGGGGG
Gabrg2	03241-1F	GATCCCCCCATTAAAGTTCTCCGATTTTCAAGAGAAATCGGAGAACTTTAATGGTTTTTGGAAA
Gabrg2	03241-1R	AGCTTTTCCAAAAACCATTAAAGTTCTCCGATTTCTCTTGAAAATCGGAGAACTTTAATGGGGG
Gabrg2	03241-2F	GATCCCCCAAGCAAGGATAAAGACAATTCAAGAGATTGTCTTTATCCTTGCTTGTTTTTGGAAA
Gabrg2	03241-2R	AGCTTTTCCAAAAACAAGCAAGGATAAAGACAATCTCTTGAATTGTCTTTATCCTTGCTTGGGG
Gabrg2	03241-3F	GATCCCCGCAACGATCCAAATGAACATTCAAGAGATGTTCATTTGGATCGTTGCTTTTTGGAAA
Gabrg2	03241-3R	AGCTTTTCCAAAAAGCAACGATCCAAATGAACATCTCTTGAATGTTCATTTGGATCGTTGCGGG
GARS	11052-1F	GATCCCCCAGTTAACGTTGTACAGTTTTCAAGAGAAACTGTACAACGTTAACTGTTTTTGGAAA
GARS	11052-1R	AGCTTTTCCAAAAACAGTTAACGTTGTACAGTTTCTCTTGAAAACTGTACAACGTTAACTGGGG
GARS	11052-2F	GATCCCCCTCTACCTTTATTTGTACTTTCAAGAGAAGTACAAATAAAGGTAGAGTTTTTGGAAA
GARS	11052-2R	AGCTTTTCCAAAAACTCTACCTTTATTTGTACTTCTCTTGAAAGTACAAATAAAGGTAGAGGGG
GARS	11052-3F	AGCTTTTCCAAAAACCATGTAGACAAATTTGCTTCTCTTGAAAGCAAATTTGTCTACATGGGGG
GARS	11052-3R	GATCCCCCCATGTAGACAAATTTGCTTTCAAGAGAAGCAAATTTGTCTACATGGTTTTTGGAAA
Gclc	06302-1F	GATCCCCAGCATAGACACCATCATCATTCAAGAGATGATGATGGTGTCTATGCTTTTTTGGAAA
Gclc	06302-1R	AGCTTTTCCAAAAAAGCATAGACACCATCATCATCTCTTGAATGATGATGGTGTCTATGCTGGG
Gclc	06302-2F	GATCCCCGCATCTAAGTCCCTCTTCTTTCAAGAGAAGAAGAGGGACTTAGATGCTTTTTGGAAA
Gclc	06302-2R	AGCTTTTCCAAAAAGCATCTAAGTCCCTCTTCTTCTCTTGAAAGAAGAGGGACTTAGATGCGGG
Gclc	06302-3F	GATCCCCGCAAACCATCCTGACTACATTCAAGAGATGTAGTCAGGATGGTTTGCTTTTTGGAAA
Gclc	06302-3R	AGCTTTTCCAAAAAGCAAACCATCCTGACTACATCTCTTGAATGTAGTCAGGATGGTTTGCGGG
Ghsr	24119-1F	GATCCCCTGTTCAAACTGCTAGGATTTTCAAGAGAAATCCTAGCAGTTTGAACATTTTTGGAAA
Ghsr	24119-1R	AGCTTTTCCAAAAATGTTCAAACTGCTAGGATTTCTCTTGAAAATCCTAGCAGTTTGAACAGGG
Gmfb	10061-1F	GATCCCCGGTTTGTGATGTTGCTGAATTCAAGAGATTCAGCAACATCACAAACCTTTTTGGAAA
Gmfb	10061-1R	AGCTTTTCCAAAAAGGTTTGTGATGTTGCTGAATCTCTTGAATTCAGCAACATCACAAACCGGG
Gmfb	10061-2F	GATCCCCCTAACCAAGGTATTTGAAATTCAAGAGATTTCAAATACCTTGGTTAGTTTTTGGAAA
Gmfb	10061-2R	AGCTTTTCCAAAAACTAACCAAGGTATTTGAAATCTCTTGAATTTCAAATACCTTGGTTAGGGG
Gnb3	15541-1F	GATCCCCAGTCAGACATCAATGCTATTTCAAGAGAATAGCATTGATGTCTGACTTTTTTGGAAA
Gnb3	15541-1R	AGCTTTTCCAAAAAAGTCAGACATCAATGCTATTCTCTTGAAATAGCATTGATGTCTGACTGGG
Gnb3	15541-2F	GATCCCCCTAGATAACATGTGCTCAATTCAAGAGATTGAGCACATGTTATCTAGTTTTTGGAAA
Gnb3	15541-2R	AGCTTTTCCAAAAACTAGATAACATGTGCTCAATCTCTTGAATTGAGCACATGTTATCTAGGGG
Gnb3	15541-3F	GATCCCCCCATGACAACAGAGTCAGTTTCAAGAGAACTGACTCTGTTGTCATGGTTTTTGGAAA
Gnb3	15541-3R	AGCTTTTCCAAAAACCATGACAACAGAGTCAGTTCTCTTGAAACTGACTCTGTTGTCATGGGGG
Gosr1	03971-1F	GATCCCCGCAATTACTGGGAAGATCTTTCAAGAGAAGATCTTCCCAGTAATTGCTTTTTGGAAA
Gosr1	03971-1R	AGCTTTTCCAAAAAGCAATTACTGGGAAGATCTTCTCTTGAAAGATCTTCCCAGTAATTGCGGG
Gosr1	03971-2F	GATCCCCCCATTCACAGCAAGATGAATTCAAGAGATTCATCTTGCTGTGAATGGTTTTTGGAAA
Gosr1	03971-2R	AGCTTTTCCAAAAACCATTCACAGCAAGATGAATCTCTTGAATTCATCTTGCTGTGAATGGGGG
Gosr1	03971-3F	GATCCCCAGCTAGGTGTGAAGTCAGTTTCAAGAGAACTGACTTCACACCTAGCTTTTTTGGAAA
Gosr1	03971-3R	AGCTTTTCCAAAAAAGCTAGGTGTGAAGTCAGTTCTCTTGAAACTGACTTCACACCTAGCTGGG
GPNMB	GPNMBr-1F	GATCCCCGAAGCCTGTACGATCATCTTTCAAGAGAAGATGATCGTACAGGCTTCTTTTTGGAAA
GPNMB	GPNMBr-1R	AGCTTTTCCAAAAAGAAGCCTGTACGATCATCTTCTCTTGAAAGATGATCGTACAGGCTTCGGG
GPNMB	GPNMBr-2F	GATCCCCGGAACTTCGTCTACGTCTTTTCAAGAGAAAGACGTAGACGAAGTTCCTTTTTGGAAA
GPNMB	GPNMBr-2R	AGCTTTTCCAAAAAGGAACTTCGTCTACGTCTTTCTCTTGAAAAGACGTAGACGAAGTTCCGGG
GPNMB	GPNMBr-3F	GATCCCCCCTGTACGATCATCTCTGATTCAAGAGATCAGAGATGATCGTACAGGTTTTTGGAAA
GPNMB	GPNMBr-3R	AGCTTTTCCAAAAACCTGTACGATCATCTCTGATCTCTTGAATCAGAGATGATCGTACAGGGGG
Gpx4	Gpx4r-1F	GATCCCCCGAGTGTGGTTTACGAATCTTCAAGAGAGATTCGTAAACCACACTCGTTTTTGGAAA
Gpx4	Gpx4r-1R	AGCTTTTCCAAAAACGAGTGTGGTTTACGAATCTCTCTTGAAGATTCGTAAACCACACTCGGGG
Gpx4	Gpx4r-2F	GATCCCCCTACACTCAGCTAGTCGATTTCAAGAGAATCGACTAGCTGAGTGTAGTTTTTGGAAA
Gpx4	Gpx4r-2R	AGCTTTTCCAAAAACTACACTCAGCTAGTCGATTCTCTTGAAATCGACTAGCTGAGTGTAGGGG
Gpx4	Gpx4r-3F	GATCCCCGCTATCTCTAGCCCTACAATTCAAGAGATTGTAGGGCTAGAGATAGCTTTTTGGAAA
Gpx4	Gpx4r-3R	AGCTTTTCCAAAAAGCTATCTCTAGCCCTACAATCTCTTGAATTGTAGGGCTAGAGATAGCGGG
Grip1	04013-1F	GATCCCCATGAGAGTCCCTACACTAATTCAAGAGATTAGTGTAGGGACTCTCATTTTTTGGAAA
Grip1	04013-1R	AGCTTTTCCAAAAAATGAGAGTCCCTACACTAATCTCTTGAATTAGTGTAGGGACTCTCATGGG
Grip1	04013-2F	GATCCCCCTTCGAGACTCTTCCATCATTCAAGAGATGATGGAAGAGTCTCGAAGTTTTTGGAAA
Grip1	04013-2R	AGCTTTTCCAAAAACTTCGAGACTCTTCCATCATCTCTTGAATGATGGAAGAGTCTCGAAGGGG
Grip1	04013-3F	GATCCCCGAAAGGGGTGTATGTCAAATTCAAGAGATTTGACATACACCCCTTTCTTTTTGGAAA
Grip1	04013-3R	AGCTTTTCCAAAAAGAAAGGGGTGTATGTCAAATCTCTTGAATTTGACATACACCCCTTTCGGG
Grk1	18430-1F	GATCCCCGGATTCTAGCTAAAGTACATTCAAGAGATGTACTTTAGCTAGAATCCTTTTTGGAAA
Grk1	18430-1R	AGCTTTTCCAAAAAGGATTCTAGCTAAAGTACATCTCTTGAATGTACTTTAGCTAGAATCCGGG
Grk1	18430-2F	GATCCCCCATCCGAATTTCTGACCTTTTCAAGAGAAAGGTCAGAAATTCGGATGTTTTTGGAAA
Grk1	18430-2R	AGCTTTTCCAAAAACATCCGAATTTCTGACCTTTCTCTTGAAAAGGTCAGAAATTCGGATGGGG
Grk1	18430-3F	GATCCCCCGAATGTCCTCTTCAAAGATTCAAGAGATCTTTGAAGAGGACATTCGTTTTTGGAAA
Grk1	18430-3R	AGCTTTTCCAAAAACGAATGTCCTCTTCAAAGATCTCTTGAATCTTTGAAGAGGACATTCGGGG
Gsl	Gslr-1F	GATCCCCGGAATGGGAATCTGCAGTATTCAAGAGATACTGCAGATTCCCATTCCTTTTTGGAAA
Gsl	Gslr-1R	AGCTTTTCCAAAAAGGAATGGGAATCTGCAGTATCTCTTGAATACTGCAGATTCCCATTCCGGG
Gsl	Gslr-2F	GATCCCCCCAGGCTTAAGGACAAGAATTCAAGAGATTCTTGTCCTTAAGCCTGGTTTTTGGAAA
Gsl	Gslr-2R	AGCTTTTCCAAAAACCAGGCTTAAGGACAAGAATCTCTTGAATTCTTGTCCTTAAGCCTGGGGG
Gsl	Gslr-3F	GATCCCCCCAGAGAGATCCTATGACATTCAAGAGATGTCATAGGATCTCTCTGGTTTTTGGAAA
Gsl	Gslr-3R	AGCTTTTCCAAAAACCAGAGAGATCCTATGACATCTCTTGAATGTCATAGGATCTCTCTGGGGG
HEATR1	21686-1F	GATCCCCATCAGAAGATGGTTCAGTTTTCAAGAGAAACTGAACCATCTTCTGATTTTTTGGAAA
HEATR1	21686-1R	AGCTTTTCCAAAAAATCAGAAGATGGTTCAGTTTCTCTTGAAAACTGAACCATCTTCTGATGGG
HEATR1	21686-2F	GATCCCCAGCTATTCTAACTCGGTTATTCAAGAGATAACCGAGTTAGAATAGCTTTTTTGGAAA
HEATR1	21686-2R	AGCTTTTCCAAAAAAGCTATTCTAACTCGGTTATCTCTTGAATAACCGAGTTAGAATAGCTGGG
HEATR1	21686-3F	GATCCCCGGATAAAGTTCTTCACAACTTCAAGAGAGTTGTGAAGAACTTTATCCTTTTTGGAAA
HEATR1	21686-3R	AGCTTTTCCAAAAAGGATAAAGTTCTTCACAACTCTCTTGAAGTTGTGAAGAACTTTATCCGGG
HGS	85359-1F	GATCCCCCTAGCCATTTCCTCCCATTTTCAAGAGAAATGGGAGGAAATGGCTAGTTTTTGGAAA
HGS	85359-1R	AGCTTTTCCAAAAACTAGCCATTTCCTCCCATTTCTCTTGAAAATGGGAGGAAATGGCTAGGGG
HGS	85359-2F	GATCCCCAGGATGAGACAGAAGTCAATTCAAGAGATTGACTTCTGTCTCATCCTTTTTTGGAAA
HGS	85359-2R	AGCTTTTCCAAAAAAGGATGAGACAGAAGTCAATCTCTTGAATTGACTTCTGTCTCATCCTGGG
HGS	85359-3F	GATCCCCAGCCATACAACATGCAGAATTCAAGAGATTCTGCATGTTGTATGGCTTTTTTGGAAA
HGS	85359-3R	AGCTTTTCCAAAAAAGCCATACAACATGCAGAATCTCTTGAATTCTGCATGTTGTATGGCTGGG
HSPA4	16596-1F	GATCCCCGCATTGAGACGATCGCTAATTCAAGAGATTAGCGATCGTCTCAATGCTTTTTGGAAA
HSPA4	16596-1R	AGCTTTTCCAAAAAGCATTGAGACGATCGCTAATCTCTTGAATTAGCGATCGTCTCAATGCGGG
HSPA4	16596-2F	GATCCCCGTAGCATCTTGGACCAATCTTCAAGAGAGATTGGTCCAAGATGCTACTTTTTGGAAA
HSPA4	16596-2R	AGCTTTTCCAAAAAGTAGCATCTTGGACCAATCTCTCTTGAAGATTGGTCCAAGATGCTACGGG
HSPA4	16596-3F	GATCCCCGGATGAATAGTAAGCTGAATTCAAGAGATTCAGCTTACTATTCATCCTTTTTGGAAA
HSPA4	16596-3R	AGCTTTTCCAAAAAGGATGAATAGTAAGCTGAATCTCTTGAATTCAGCTTACTATTCATCCGGG
Hspa4l	10819-1F	GATCCCCGAATGAAACCACTGCAGTTTTCAAGAGAAACTGCAGTGGTTTCATTCTTTTTGGAAA
Hspa4l	10819-1R	AGCTTTTCCAAAAAGAATGAAACCACTGCAGTTTCTCTTGAAAACTGCAGTGGTTTCATTCGGG
Hspa4l	10819-2F	GATCCCCAGACAAGCAAGATCGCATATTCAAGAGATATGCGATCTTGCTTGTCTTTTTTGGAAA
Hspa4l	10819-2R	AGCTTTTCCAAAAAAGACAAGCAAGATCGCATATCTCTTGAATATGCGATCTTGCTTGTCTGGG
Hspa4l	10819-3F	GATCCCCGGATGAAAGATATGACCATTTCAAGAGAATGGTCATATCTTTCATCCTTTTTGGAAA
Hspa4l	10819-3R	AGCTTTTCCAAAAAGGATGAAAGATATGACCATTCTCTTGAAATGGTCATATCTTTCATCCGGG
Itm2b	Itm2br-1F	GATCCCCGCTACGTGATTCCTCTGAATTCAAGAGATTCAGAGGAATCACGTAGCTTTTTGGAAA
Itm2b	Itm2br-1R	AGCTTTTCCAAAAAGCTACGTGATTCCTCTGAATCTCTTGAATTCAGAGGAATCACGTAGCGGG
Itm2b	Itm2br-2F	GATCCCCCACTGTCTCTTCATCTCAATTCAAGAGATTGAGATGAAGAGACAGTGTTTTTGGAAA
Itm2b	Itm2br-2R	AGCTTTTCCAAAAACACTGTCTCTTCATCTCAATCTCTTGAATTGAGATGAAGAGACAGTGGGG
Itm2b	Itm2br-3F	GATCCCCCCCATATCTGTGCAATGGATTCAAGAGATCCATTGCACAGATATGGGTTTTTGGAAA
Itm2b	Itm2br-3R	AGCTTTTCCAAAAACCCATATCTGTGCAATGGATCTCTTGAATCCATTGCACAGATATGGGGGG
Jundp2	08224-1F	GATCCCCGAGTGAGCTAGATGAGGAATTCAAGAGATTCCTCATCTAGCTCACTCTTTTTGGAAA
Jundp2	08224-1R	AGCTTTTCCAAAAAGAGTGAGCTAGATGAGGAATCTCTTGAATTCCTCATCTAGCTCACTCGGG
Jundp2	08224-2F	GATCCCCGGAGAAGAACAAAGTTGCTTTCAAGAGAAGCAACTTTGTTCTTCTCCTTTTTGGAAA
Jundp2	08224-2R	AGCTTTTCCAAAAAGGAGAAGAACAAAGTTGCTTCTCTTGAAAGCAACTTTGTTCTTCTCCGGG
Jundp2	08224-3F	GATCCCCAGCTAAAGACCCAGATAGATTCAAGAGATCTATCTGGGTCTTTAGCTTTTTTGGAAA
Jundp2	08224-3R	AGCTTTTCCAAAAAAGCTAAAGACCCAGATAGATCTCTTGAATCTATCTGGGTCTTTAGCTGGG
Kcnc3	19959-1F	GATCCCCTGTACTATTCACTGGCTATTTCAAGAGAATAGCCAGTGAATAGTACATTTTTGGAAA
Kcnc3	19959-1R	AGCTTTTCCAAAAATGTACTATTCACTGGCTATTCTCTTGAAATAGCCAGTGAATAGTACAGGG
Kcnc3	19959-2F	GATCCCCGCATCCTCCGTATCTTCAATTCAAGAGATTGAAGATACGGAGGATGCTTTTTGGAAA
Kcnc3	19959-2R	AGCTTTTCCAAAAAGCATCCTCCGTATCTTCAATCTCTTGAATTGAAGATACGGAGGATGCGGG
Kcnc3	19959-3F	GATCCCCACAGCGGTAAGATCGTGATTTCAAGAGAATCACGATCTTACCGCTGTTTTTTGGAAA
Kcnc3	19959-3R	AGCTTTTCCAAAAAACAGCGGTAAGATCGTGATTCTCTTGAAATCACGATCTTACCGCTGTGGG
KCNG1	12144-1F	GATCCCCCCAACTTCGACGACATCCTTTCAAGAGAAGGATGTCGTCGAAGTTGGTTTTTGGAAA
KCNG1	12144-1R	AGCTTTTCCAAAAACCAACTTCGACGACATCCTTCTCTTGAAAGGATGTCGTCGAAGTTGGGGG
KCNG1	12144-2F	GATCCCCCACTGCTCTACGTCATCGATTCAAGAGATCGATGACGTAGAGCAGTGTTTTTGGAAA
KCNG1	12144-2R	AGCTTTTCCAAAAACACTGCTCTACGTCATCGATCTCTTGAATCGATGACGTAGAGCAGTGGGG
KCNG1	12144-3F	GATCCCCACCTGCAACGAGTTCTTCTTTCAAGAGAAGAAGAACTCGTTGCAGGTTTTTTGGAAA
KCNG1	12144-3R	AGCTTTTCCAAAAAACCTGCAACGAGTTCTTCTTCTCTTGAAAGAAGAACTCGTTGCAGGTGGG
KIAA0804	56931-1F	GATCCCCGATCAACTTCACTTGGATATTCAAGAGATATCCAAGTGAAGTTGATCTTTTTGGAAA
KIAA0804	56931-1R	AGCTTTTCCAAAAAGATCAACTTCACTTGGATATCTCTTGAATATCCAAGTGAAGTTGATCGGG
KIAA0804	56931-2F	GATCCCCCTTGCATAGATCTGGACAATTCAAGAGATTGTCCAGATCTATGCAAGTTTTTGGAAA
KIAA0804	56931-2R	AGCTTTTCCAAAAACTTGCATAGATCTGGACAATCTCTTGAATTGTCCAGATCTATGCAAGGGG
KIAA0804	56931-3F	GATCCCCGGATTTGGCCAGTGGGAAATTCAAGAGATTTCCCACTGGCCAAATCCTTTTTGGAAA
KIAA0804	56931-3R	AGCTTTTCCAAAAAGGATTTGGCCAGTGGGAAATCTCTTGAATTTCCCACTGGCCAAATCCGGG
KIAA1189	KIAA1189r-1F	GATCCCCCGAGGATAGTAGACGTGATTTCAAGAGAATCACGTCTACTATCCTCGTTTTTGGAAA
KIAA1189	KIAA1189r-1R	AGCTTTTCCAAAAACGAGGATAGTAGACGTGATTCTCTTGAAATCACGTCTACTATCCTCGGGG
KIAA1189	KIAA1189r-2F	GATCCCCCACGATATCCTATCGGAAATTCAAGAGATTTCCGATAGGATATCGTGTTTTTGGAAA
KIAA1189	KIAA1189r-2R	AGCTTTTCCAAAAACACGATATCCTATCGGAAATCTCTTGAATTTCCGATAGGATATCGTGGGG
KIAA1189	KIAA1189r-3F	GATCCCCCAGCTTTATGCTTGCAACATTCAAGAGATGTTGCAAGCATAAAGCTGTTTTTGGAAA
KIAA1189	KIAA1189r-3R	AGCTTTTCCAAAAACAGCTTTATGCTTGCAACATCTCTTGAATGTTGCAAGCATAAAGCTGGGG
KTI12	98841-1F	GATCCCCCCAACATGTTTCTTCAGTATTCAAGAGATACTGAAGAAACATGTTGGTTTTTGGAAA
KTI12	98841-1R	AGCTTTTCCAAAAACCAACATGTTTCTTCAGTATCTCTTGAATACTGAAGAAACATGTTGGGGG
KTI12	98841-2F	GATCCCCGAACTGGATCCAAAGGATATTCAAGAGATATCCTTTGGATCCAGTTCTTTTTGGAAA
KTI12	98841-2R	AGCTTTTCCAAAAAGAACTGGATCCAAAGGATATCTCTTGAATATCCTTTGGATCCAGTTCGGG
KTI12	98841-3F	GATCCCCGAAACCGAAGATAACAGTTTTCAAGAGAAACTGTTATCTTCGGTTTCTTTTTGGAAA
KTI12	98841-3R	AGCTTTTCCAAAAAGAAACCGAAGATAACAGTTTCTCTTGAAAACTGTTATCTTCGGTTTCGGG
Limk1	01470-1F	GATCCCCGAAGACTTGCGTAGCCTTATTCAAGAGATAAGGCTACGCAAGTCTTCTTTTTGGAAA
Limk1	01470-1R	AGCTTTTCCAAAAAGAAGACTTGCGTAGCCTTATCTCTTGAATAAGGCTACGCAAGTCTTCGGG
Limk1	01470-2F	GATCCCCGAATGCAGACCCTGACTATTTCAAGAGAATAGTCAGGGTCTGCATTCTTTTTGGAAA
Limk1	01470-2R	AGCTTTTCCAAAAAGAATGCAGACCCTGACTATTCTCTTGAAATAGTCAGGGTCTGCATTCGGG
Mapk3	19601-1F	GATCCCCAAGAGGACCTAAATTGTATTTCAAGAGAATACAATTTAGGTCCTCTTTTTTTGGAAA
Mapk3	19601-1R	AGCTTTTCCAAAAAAAGAGGACCTAAATTGTATTCTCTTGAAATACAATTTAGGTCCTCTTGGG
Mapk3	19601-2F	GATCCCCCTATGATCCGACAGATGAATTCAAGAGATTCATCTGTCGGATCATAGTTTTTGGAAA
Mapk3	19601-2R	AGCTTTTCCAAAAACTATGATCCGACAGATGAATCTCTTGAATTCATCTGTCGGATCATAGGGG
MCM4	01833-1F	GATCCCCGCATTGAAGACAAAGAGTATTCAAGAGATACTCTTTGTCTTCAATGCTTTTTGGAAA
MCM4	01833-1R	AGCTTTTCCAAAAAGCATTGAAGACAAAGAGTATCTCTTGAATACTCTTTGTCTTCAATGCGGG
MCM4	01833-2F	GATCCCCCAACCGTTCACTATTCTCTTTCAAGAGAAGAGAATAGTGAACGGTTGTTTTTGGAAA
MCM4	01833-2R	AGCTTTTCCAAAAACAACCGTTCACTATTCTCTTCTCTTGAAAGAGAATAGTGAACGGTTGGGG
MCM4	01833-3F	GATCCCCGAATCCTACTTCAACTCTTTTCAAGAGAAAGAGTTGAAGTAGGATTCTTTTTGGAAA
MCM4	01833-3R	AGCTTTTCCAAAAAGAATCCTACTTCAACTCTTTCTCTTGAAAAGAGTTGAAGTAGGATTCGGG
MLC2	11851-1F	GATCCCCGAGATCGATGAGATGATCATTCAAGAGATGATCATCTCATCGATCTCTTTTTGGAAA
MLC2	11851-1R	AGCTTTTCCAAAAAGAGATCGATGAGATGATCATCTCTTGAATGATCATCTCATCGATCTCGGG
MLC2	11851-2F	GATCCCCATGACCTAAGGGACACGTTTTCAAGAGAAACGTGTCCCTTAGGTCATTTTTTGGAAA
MLC2	11851-2R	AGCTTTTCCAAAAAATGACCTAAGGGACACGTTTCTCTTGAAAACGTGTCCCTTAGGTCATGGG
MLC2	11851-3F	GATCCCCGGCAACCTTGATTATAAGATTCAAGAGATCTTATAATCAAGGTTGCCTTTTTGGAAA
MLC2	11851-3R	AGCTTTTCCAAAAAGGCAACCTTGATTATAAGATCTCTTGAATCTTATAATCAAGGTTGCCGGG
MOCS3	25067-1F	GATCCCCGGATTTCTGTGACTGACTATTCAAGAGATAGTCAGTCACAGAAATCCTTTTTGGAAA
MOCS3	25067-1R	AGCTTTTCCAAAAAGGATTTCTGTGACTGACTATCTCTTGAATAGTCAGTCACAGAAATCCGGG
MOCS3	25067-2F	GATCCCCGAAGAGCTAGCTTCGCTAATTCAAGAGATTAGCGAAGCTAGCTCTTCTTTTTGGAAA
MOCS3	25067-2R	AGCTTTTCCAAAAAGAAGAGCTAGCTTCGCTAATCTCTTGAATTAGCGAAGCTAGCTCTTCGGG
MOCS3	25067-3F	GATCCCCCTCTTGCCGTGTATGTGATTTCAAGAGAATCACATACACGGCAAGAGTTTTTGGAAA
MOCS3	25067-3R	AGCTTTTCCAAAAACTCTTGCCGTGTATGTGATTCTCTTGAAATCACATACACGGCAAGAGGGG
MRPL27	03724-1F	GATCCCCGGATAGTTCGCTACACGAATTCAAGAGATTCGTGTAGCGAACTATCCTTTTTGGAAA
MRPL27	03724-1R	AGCTTTTCCAAAAAGGATAGTTCGCTACACGAATCTCTTGAATTCGTGTAGCGAACTATCCGGG
MRPL27	03724-2F	GATCCCCCTACGTGCCCAATCCCAAATTCAAGAGATTTGGGATTGGGCACGTAGTTTTTGGAAA
MRPL27	03724-2R	AGCTTTTCCAAAAACTACGTGCCCAATCCCAAATCTCTTGAATTTGGGATTGGGCACGTAGGGG
Nat10	08663-1F	GATCCCCGGTTTGATGCTCTGCAGTATTCAAGAGATACTGCAGAGCATCAAACCTTTTTGGAAA
Nat10	08663-1R	AGCTTTTCCAAAAAGGTTTGATGCTCTGCAGTATCTCTTGAATACTGCAGAGCATCAAACCGGG
Nat10	08663-2F	GATCCCCACACGAAACTGAAGAGAAATTCAAGAGATTTCTCTTCAGTTTCGTGTTTTTTGGAAA
Nat10	08663-2R	AGCTTTTCCAAAAAACACGAAACTGAAGAGAAATCTCTTGAATTTCTCTTCAGTTTCGTGTGGG
Nat10	08663-3F	GATCCCCGCATTATGCTGAAGACACTTTCAAGAGAAGTGTCTTCAGCATAATGCTTTTTGGAAA
Nat10	08663-3R	AGCTTTTCCAAAAAGCATTATGCTGAAGACACTTCTCTTGAAAGTGTCTTCAGCATAATGCGGG
Ndrg1	Ndrg1r-1F	GATCCCCCGAAGACCACCCTACTCAATTCAAGAGATTGAGTAGGGTGGTCTTCGTTTTTGGAAA
Ndrg1	Ndrg1r-1R	AGCTTTTCCAAAAACGAAGACCACCCTACTCAATCTCTTGAATTGAGTAGGGTGGTCTTCGGGG
Ndrg1	Ndrg1r-2F	GATCCCCCAGATACCAAACTGCCAAATTCAAGAGATTTGGCAGTTTGGTATCTGTTTTTGGAAA
Ndrg1	Ndrg1r-2R	AGCTTTTCCAAAAACAGATACCAAACTGCCAAATCTCTTGAATTTGGCAGTTTGGTATCTGGGG
Ndrg1	Ndrg1r-3F	GATCCCCGCATGGGATTTGACGACTATTCAAGAGATAGTCGTCAAATCCCATGCTTTTTGGAAA
Ndrg1	Ndrg1r-3R	AGCTTTTCCAAAAAGCATGGGATTTGACGACTATCTCTTGAATAGTCGTCAAATCCCATGCGGG
Neurod1	Neurod1r-1F	GATCCCCCCACGAATTTCGTGTAGCTTTCAAGAGAAGCTACACGAAATTCGTGGTTTTTGGAAA
Neurod1	Neurod1r-1R	AGCTTTTCCAAAAACCACGAATTTCGTGTAGCTTCTCTTGAAAGCTACACGAAATTCGTGGGGG
Neurod1	Neurod1r-2F	GATCCCCGTACCACGAATTTCGTGTATTCAAGAGATACACGAAATTCGTGGTACTTTTTGGAAA
Neurod1	Neurod1r-2R	AGCTTTTCCAAAAAGTACCACGAATTTCGTGTATCTCTTGAATACACGAAATTCGTGGTACGGG
Neurod1	Neurod1r-3F	GATCCCCGCAAATACTCGAAGCTTCATTCAAGAGATGAAGCTTCGAGTATTTGCTTTTTGGAAA
Neurod1	Neurod1r-3R	AGCTTTTCCAAAAAGCAAATACTCGAAGCTTCATCTCTTGAATGAAGCTTCGAGTATTTGCGGG
NOP14	12147-1F	GATCCCCACCTAAATGAGGATGAAGATTCAAGAGATCTTCATCCTCATTTAGGTTTTTTGGAAA
NOP14	12147-1R	AGCTTTTCCAAAAAACCTAAATGAGGATGAAGATCTCTTGAATCTTCATCCTCATTTAGGTGGG
NOP14	12147-2F	GATCCCCGGAAAGAGCTGATTGAAGATTCAAGAGATCTTCAATCAGCTCTTTCCTTTTTGGAAA
NOP14	12147-2R	AGCTTTTCCAAAAAGGAAAGAGCTGATTGAAGATCTCTTGAATCTTCAATCAGCTCTTTCCGGG
NOP14	12147-3F	GATCCCCCTTCACAGATAAACGCTTTTTCAAGAGAAAAGCGTTTATCTGTGAAGTTTTTGGAAA
NOP14	12147-3R	AGCTTTTCCAAAAACTTCACAGATAAACGCTTTTCTCTTGAAAAAGCGTTTATCTGTGAAGGGG
Nptx1	Nptx1r-1F	GATCCCCCGCAAATCTAATCCGCATATTCAAGAGATATGCGGATTAGATTTGCGTTTTTGGAAA
Nptx1	Nptx1r-1R	AGCTTTTCCAAAAACGCAAATCTAATCCGCATATCTCTTGAATATGCGGATTAGATTTGCGGGG
Nptx1	Nptx1r-2F	GATCCCCGACACCCATTTATCGTTGTTTCAAGAGAACAACGATAAATGGGTGTCTTTTTGGAAA
Nptx1	Nptx1r-2R	AGCTTTTCCAAAAAGACACCCATTTATCGTTGTTCTCTTGAAACAACGATAAATGGGTGTCGGG
Nptx1	Nptx1r-3F	GATCCCCCTCCCGACTTAGTTTCTAATTCAAGAGATTAGAAACTAAGTCGGGAGTTTTTGGAAA
Nptx1	Nptx1r-3R	AGCTTTTCCAAAAACTCCCGACTTAGTTTCTAATCTCTTGAATTAGAAACTAAGTCGGGAGGGG
NptxR	NptxRr-1F	GATCCCCCCAGTTGCTTAGCCACCATTTCAAGAGAATGGTGGCTAAGCAACTGGTTTTTGGAAA
NptxR	NptxRr-1R	AGCTTTTCCAAAAACCAGTTGCTTAGCCACCATTCTCTTGAAATGGTGGCTAAGCAACTGGGGG
NptxR	NptxRr-2F	GATCCCCCCTAGGTCAGGTTCTCTAATTCAAGAGATTAGAGAACCTGACCTAGGTTTTTGGAAA
NptxR	NptxRr-2R	AGCTTTTCCAAAAACCTAGGTCAGGTTCTCTAATCTCTTGAATTAGAGAACCTGACCTAGGGGG
NptxR	NptxRr-3F	GATCCCCCAGCACCTTTGACGTGAGATTCAAGAGATCTCACGTCAAAGGTGCTGTTTTTGGAAA
NptxR	NptxRr-3R	AGCTTTTCCAAAAACAGCACCTTTGACGTGAGATCTCTTGAATCTCACGTCAAAGGTGCTGGGG
Nrg2	19093-1F	GATCCCCCCAAGCTGAAGAAGATGAATTCAAGAGATTCATCTTCTTCAGCTTGGTTTTTGGAAA
Nrg2	19093-1R	AGCTTTTCCAAAAACCAAGCTGAAGAAGATGAATCTCTTGAATTCATCTTCTTCAGCTTGGGGG
Nrg2	19093-2F	GATCCCCGCAAATGTCCAAACGGATTTTCAAGAGAAATCCGTTTGGACATTTGCTTTTTGGAAA
Nrg2	19093-2R	AGCTTTTCCAAAAAGCAAATGTCCAAACGGATTTCTCTTGAAAATCCGTTTGGACATTTGCGGG
Nrg2	19093-3F	GATCCCCCGTGTGCTACTACATCGAATTCAAGAGATTCGATGTAGTAGCACACGTTTTTGGAAA
Nrg2	19093-3R	AGCTTTTCCAAAAACGTGTGCTACTACATCGAATCTCTTGAATTCGATGTAGTAGCACACGGGG
Nsun2	17254-1F	GATCCCCGCATTCCTAGACTCACAGTTTCAAGAGAACTGTGAGTCTAGGAATGCTTTTTGGAAA
Nsun2	17254-1R	AGCTTTTCCAAAAAGCATTCCTAGACTCACAGTTCTCTTGAAACTGTGAGTCTAGGAATGCGGG
Nsun2	17254-2F	GATCCCCCAGTGGAAGGTCATGACTATTCAAGAGATAGTCATGACCTTCCACTGTTTTTGGAAA
Nsun2	17254-2R	AGCTTTTCCAAAAACAGTGGAAGGTCATGACTATCTCTTGAATAGTCATGACCTTCCACTGGGG
Nsun2	17254-3F	GATCCCCCGAACCAGATTCTGCGAATTTCAAGAGAATTCGCAGAATCTGGTTCGTTTTTGGAAA
Nsun2	17254-3R	AGCTTTTCCAAAAACGAACCAGATTCTGCGAATTCTCTTGAAATTCGCAGAATCTGGTTCGGGG
Ormdl3	30445-1F	GATCCCCCCAACCTTATCCATAACCTTTCAAGAGAAGGTTATGGATAAGGTTGGTTTTTGGAAA
Ormdl3	30445-1R	AGCTTTTCCAAAAACCAACCTTATCCATAACCTTCTCTTGAAAGGTTATGGATAAGGTTGGGGG
Perld1	61395-1F	GATCCCCGGAATCTGAAGCTATGTTCTTCAAGAGAGAACATAGCTTCAGATTCCTTTTTGGAAA
Perld1	61395-1R	AGCTTTTCCAAAAAGGAATCTGAAGCTATGTTCTCTCTTGAAGAACATAGCTTCAGATTCCGGG
Perld1	61395-2F	GATCCCCCTACCTGAGCCTTGTCCATTTCAAGAGAATGGACAAGGCTCAGGTAGTTTTTGGAAA
Perld1	61395-2R	AGCTTTTCCAAAAACTACCTGAGCCTTGTCCATTCTCTTGAAATGGACAAGGCTCAGGTAGGGG
Perld1	61395-3F	GATCCCCATGGACTACTTCTGTGCTTTTCAAGAGAAAGCACAGAAGTAGTCCATTTTTTGGAAA
Perld1	61395-3R	AGCTTTTCCAAAAAATGGACTACTTCTGTGCTTTCTCTTGAAAAGCACAGAAGTAGTCCATGGG
Pgap1	13388-1F	GATCCCCTGAAGATTCTCTAACCATTTTCAAGAGAAATGGTTAGAGAATCTTCATTTTTGGAAA
Pgap1	13388-1R	AGCTTTTCCAAAAATGAAGATTCTCTAACCATTTCTCTTGAAAATGGTTAGAGAATCTTCAGGG
Pgap1	13388-2F	GATCCCCCTCTATTGCGCTTAGGAAATTCAAGAGATTTCCTAAGCGCAATAGAGTTTTTGGAAA
Pgap1	13388-2R	AGCTTTTCCAAAAACTCTATTGCGCTTAGGAAATCTCTTGAATTTCCTAAGCGCAATAGAGGGG
Pgap1	13388-3F	GATCCCCCCATCATACCAGTGCCTTATTCAAGAGATAAGGCACTGGTATGATGGTTTTTGGAAA
Pgap1	13388-3R	AGCTTTTCCAAAAACCATCATACCAGTGCCTTATCTCTTGAATAAGGCACTGGTATGATGGGGG
Pik3c2g	34228-1F	GATCCCCGGAAGAGCTCAGTAACAAATTCAAGAGATTTGTTACTGAGCTCTTCCTTTTTGGAAA
Pik3c2g	34228-1R	AGCTTTTCCAAAAAGGAAGAGCTCAGTAACAAATCTCTTGAATTTGTTACTGAGCTCTTCCGGG
Pik3c2g	34228-2F	GATCCCCGAGAAGCCCTGATCGAAGATTCAAGAGATCTTCGATCAGGGCTTCTCTTTTTGGAAA
Pik3c2g	34228-2R	AGCTTTTCCAAAAAGAGAAGCCCTGATCGAAGATCTCTTGAATCTTCGATCAGGGCTTCTCGGG
Pik3c2g	34228-3F	GATCCCCCCATCTGAACCAACTTCTATTCAAGAGATAGAAGTTGGTTCAGATGGTTTTTGGAAA
Pik3c2g	34228-3R	AGCTTTTCCAAAAACCATCTGAACCAACTTCTATCTCTTGAATAGAAGTTGGTTCAGATGGGGG
Pla2g7	Pla2g7r-1F	GATCCCCGAAGACCAGAGATTCAGATTTCAAGAGAATCTGAATCTCTGGTCTTCTTTTTGGAAA
Pla2g7	Pla2g7r-1R	AGCTTTTCCAAAAAGAAGACCAGAGATTCAGATTCTCTTGAAATCTGAATCTCTGGTCTTCGGG
Pla2g7	Pla2g7r-2F	GATCCCCGGCCATCAGTAATGTTTCATTCAAGAGATGAAACATTACTGATGGCCTTTTTGGAAA
Pla2g7	Pla2g7r-2R	AGCTTTTCCAAAAAGGCCATCAGTAATGTTTCATCTCTTGAATGAAACATTACTGATGGCCGGG
Pla2g7	Pla2g7r-3F	GATCCCCCAGCCTCTCTTCTTTATCATTCAAGAGATGATAAAGAAGAGAGGCTGTTTTTGGAAA
Pla2g7	Pla2g7r-3R	AGCTTTTCCAAAAACAGCCTCTCTTCTTTATCATCTCTTGAATGATAAAGAAGAGAGGCTGGGG
Plk2	11951-1F	GATCCCCCGACAAAGAAATTGAGCTTTTCAAGAGAAAGCTCAATTTCTTTGTCGTTTTTGGAAA
Plk2	11951-1R	AGCTTTTCCAAAAACGACAAAGAAATTGAGCTTTCTCTTGAAAAGCTCAATTTCTTTGTCGGGG
Plk2	11951-2F	GATCCCCCCACTACTTTGAAGACAAATTCAAGAGATTTGTCTTCAAAGTAGTGGTTTTTGGAAA
Plk2	11951-2R	AGCTTTTCCAAAAACCACTACTTTGAAGACAAATCTCTTGAATTTGTCTTCAAAGTAGTGGGGG
Plk2	11951-3F	GATCCCCCGAAACAACAAATCTGAAATTCAAGAGATTTCAGATTTGTTGTTTCGTTTTTGGAAA
Plk2	11951-3R	AGCTTTTCCAAAAACGAAACAACAAATCTGAAATCTCTTGAATTTCAGATTTGTTGTTTCGGGG
Plk3	18484-1F	GATCCCCCTGATAACATGGAACTGAATTCAAGAGATTCAGTTCCATGTTATCAGTTTTTGGAAA
Plk3	18484-1R	AGCTTTTCCAAAAACTGATAACATGGAACTGAATCTCTTGAATTCAGTTCCATGTTATCAGGGG
Plk3	18484-2F	GATCCCCCGAGGAGTCTGTTTGCTAATTCAAGAGATTAGCAAACAGACTCCTCGTTTTTGGAAA
Plk3	18484-2R	AGCTTTTCCAAAAACGAGGAGTCTGTTTGCTAATCTCTTGAATTAGCAAACAGACTCCTCGGGG
Plk3	18484-3F	GATCCCCCTGTCAGCCAATAGGAAGATTCAAGAGATCTTCCTATTGGCTGACAGTTTTTGGAAA
Plk3	18484-3R	AGCTTTTCCAAAAACTGTCAGCCAATAGGAAGATCTCTTGAATCTTCCTATTGGCTGACAGGGG
Plod2	Plod2r-1F	GATCCCCGGTATAATTGCTCCATCGATTCAAGAGATCGATGGAGCAATTATACCTTTTTGGAAA
Plod2	Plod2r-1R	AGCTTTTCCAAAAAGGTATAATTGCTCCATCGATCTCTTGAATCGATGGAGCAATTATACCGGG
Plod2	Plod2r-2F	GATCCCCCACAGTAGATGTCTATCCTTTCAAGAGAAGGATAGACATCTACTGTGTTTTTGGAAA
Plod2	Plod2r-2R	AGCTTTTCCAAAAACACAGTAGATGTCTATCCTTCTCTTGAAAGGATAGACATCTACTGTGGGG
Plod2	Plod2r-3F	GATCCCCCACTGGATTACCCTAAAGATTCAAGAGATCTTTAGGGTAATCCAGTGTTTTTGGAAA
Plod2	Plod2r-3R	AGCTTTTCCAAAAACACTGGATTACCCTAAAGATCTCTTGAATCTTTAGGGTAATCCAGTGGGG
Polr1a	09545-1F	GATCCCCGAAAGGAGCACAATAGTAATTCAAGAGATTACTATTGTGCTCCTTTCTTTTTGGAAA
Polr1a	09545-1R	AGCTTTTCCAAAAAGAAAGGAGCACAATAGTAATCTCTTGAATTACTATTGTGCTCCTTTCGGG
Polr1a	09545-2F	GATCCCCCCTACAATGCTGACTTCGATTCAAGAGATCGAAGTCAGCATTGTAGGTTTTTGGAAA
Polr1a	09545-2R	AGCTTTTCCAAAAACCTACAATGCTGACTTCGATCTCTTGAATCGAAGTCAGCATTGTAGGGGG
Polr1a	09545-3F	GATCCCCACAAGGCATGTATGCCTTTTTCAAGAGAAAAGGCATACATGCCTTGTTTTTTGGAAA
Polr1a	09545-3R	AGCTTTTCCAAAAAACAAGGCATGTATGCCTTTTCTCTTGAAAAAGGCATACATGCCTTGTGGG
Polr1b	18349-1F	GATCCCCCCTTTGGGATTTGCACTTATTCAAGAGATAAGTGCAAATCCCAAAGGTTTTTGGAAA
Polr1b	18349-1R	AGCTTTTCCAAAAACCTTTGGGATTTGCACTTATCTCTTGAATAAGTGCAAATCCCAAAGGGGG
Polr1b	18349-2F	GATCCCCGAGAATTGGCTACTGTCTATTCAAGAGATAGACAGTAGCCAATTCTCTTTTTGGAAA
Polr1b	18349-2R	AGCTTTTCCAAAAAGAGAATTGGCTACTGTCTATCTCTTGAATAGACAGTAGCCAATTCTCGGG
Polr1b	18349-3F	GATCCCCCTACGGCTACCTAAACCTTTTCAAGAGAAAGGTTTAGGTAGCCGTAGTTTTTGGAAA
Polr1b	18349-3R	AGCTTTTCCAAAAACTACGGCTACCTAAACCTTTCTCTTGAAAAGGTTTAGGTAGCCGTAGGGG
POLR2B	24779-1F	GATCCCCAGATGACAGAGATCACTATTTCAAGAGAATAGTGATCTCTGTCATCTTTTTTGGAAA
POLR2B	24779-1R	AGCTTTTCCAAAAAAGATGACAGAGATCACTATTCTCTTGAAATAGTGATCTCTGTCATCTGGG
POLR2B	24779-2F	GATCCCCAGCATATGGTGGATGACAATTCAAGAGATTGTCATCCACCATATGCTTTTTTGGAAA
POLR2B	24779-2R	AGCTTTTCCAAAAAAGCATATGGTGGATGACAATCTCTTGAATTGTCATCCACCATATGCTGGG
POLR2B	24779-3F	GATCCCCGGATTCCAAGTATGCCTATTTCAAGAGAATAGGCATACTTGGAATCCTTTTTGGAAA
POLR2B	24779-3R	AGCTTTTCCAAAAAGGATTCCAAGTATGCCTATTCTCTTGAAATAGGCATACTTGGAATCCGGG
POLR3B	07432-1F	GATCCCCAGAAGATTGCAGACCAAGTTTCAAGAGAACTTGGTCTGCAATCTTCTTTTTTGGAAA
POLR3B	07432-1R	AGCTTTTCCAAAAAAGAAGATTGCAGACCAAGTTCTCTTGAAACTTGGTCTGCAATCTTCTGGG
POLR3B	07432-2F	GATCCCCCCAAGACCAGATTACCAATTTCAAGAGAATTGGTAATCTGGTCTTGGTTTTTGGAAA
POLR3B	07432-2R	AGCTTTTCCAAAAACCAAGACCAGATTACCAATTCTCTTGAAATTGGTAATCTGGTCTTGGGGG
POLR3B	07432-3F	GATCCCCCGAGAATGACGGTTGGAAATTCAAGAGATTTCCAACCGTCATTCTCGTTTTTGGAAA
POLR3B	07432-3R	AGCTTTTCCAAAAACGAGAATGACGGTTGGAAATCTCTTGAATTTCCAACCGTCATTCTCGGGG
PPP2R4	18457-1F	GATCCCCCAAGGTGTTTGATAGGTATTTCAAGAGAATACCTATCAAACACCTTGTTTTTGGAAA
PPP2R4	18457-1R	AGCTTTTCCAAAAACAAGGTGTTTGATAGGTATTCTCTTGAAATACCTATCAAACACCTTGGGG
PPP2R4	18457-2F	GATCCCCCAGTGCATCCTGTTCATCATTCAAGAGATGATGAACAGGATGCACTGTTTTTGGAAA
PPP2R4	18457-2R	AGCTTTTCCAAAAACAGTGCATCCTGTTCATCATCTCTTGAATGATGAACAGGATGCACTGGGG
PPP2R4	18457-3F	GATCCCCGGTATGCCAAACTCGATCATTCAAGAGATGATCGAGTTTGGCATACCTTTTTGGAAA
PPP2R4	18457-3R	AGCTTTTCCAAAAAGGTATGCCAAACTCGATCATCTCTTGAATGATCGAGTTTGGCATACCGGG
Ppp6c	15145-1F	GATCCCCCAGTAGCAGCTTTAATAGATTCAAGAGATCTATTAAAGCTGCTACTGTTTTTGGAAA
Ppp6c	15145-1R	AGCTTTTCCAAAAACAGTAGCAGCTTTAATAGATCTCTTGAATCTATTAAAGCTGCTACTGGGG
Ppp6c	15145-2F	GATCCCCGGAAACATTGCTTCCATCATTCAAGAGATGATGGAAGCAATGTTTCCTTTTTGGAAA
Ppp6c	15145-2R	AGCTTTTCCAAAAAGGAAACATTGCTTCCATCATCTCTTGAATGATGGAAGCAATGTTTCCGGG
Ppp6c	15145-3F	GATCCCCGTGATCTGCTCTTGGAAGATTCAAGAGATCTTCCAAGAGCAGATCACTTTTTGGAAA
Ppp6c	15145-3R	AGCTTTTCCAAAAAGTGATCTGCTCTTGGAAGATCTCTTGAATCTTCCAAGAGCAGATCACGGG
Prmt3	14829-1F	GATCCCCGGATACATGAAGAAATGCTTTCAAGAGAAGCATTTCTTCATGTATCCTTTTTGGAAA
Prmt3	14829-1R	AGCTTTTCCAAAAAGGATACATGAAGAAATGCTTCTCTTGAAAGCATTTCTTCATGTATCCGGG
Prmt3	14829-2F	GATCCCCAGTCGATGTTGGATTCTGTTTCAAGAGAACAGAATCCAACATCGACTTTTTTGGAAA
Prmt3	14829-2R	AGCTTTTCCAAAAAAGTCGATGTTGGATTCTGTTCTCTTGAAACAGAATCCAACATCGACTGGG
Prmt3	14829-3F	GATCCCCCCACACCACATCTATCTCATTCAAGAGATGAGATAGATGTGGTGTGGTTTTTGGAAA
Prmt3	14829-3R	AGCTTTTCCAAAAACCACACCACATCTATCTCATCTCTTGAATGAGATAGATGTGGTGTGGGGG
PSCD1	U83895-1F	GATCCCCCTTGCTATGTCCTGTCCTTTTCAAGAGAAAGGACAGGACATAGCAAGTTTTTGGAAA
PSCD1	U83895-1R	AGCTTTTCCAAAAACTTGCTATGTCCTGTCCTTTCTCTTGAAAAGGACAGGACATAGCAAGGGG
PSCD1	U83895-2F	GATCCCCGGAAGAGATAGCAGAGGTTTTCAAGAGAAACCTCTGCTATCTCTTCCTTTTTGGAAA
PSCD1	U83895-2R	AGCTTTTCCAAAAAGGAAGAGATAGCAGAGGTTTCTCTTGAAAACCTCTGCTATCTCTTCCGGG
PSCD1	U83895-3F	GATCCCCGTGATTAAGGCCTGCAAGATTCAAGAGATCTTGCAGGCCTTAATCACTTTTTGGAAA
PSCD1	U83895-3R	AGCTTTTCCAAAAAGTGATTAAGGCCTGCAAGATCTCTTGAATCTTGCAGGCCTTAATCACGGG
Psen1	09110-1F	GATCCCCGAAGTATTCAAGACCTACATTCAAGAGATGTAGGTCTTGAATACTTCTTTTTGGAAA
Psen1	09110-1R	AGCTTTTCCAAAAAGAAGTATTCAAGACCTACATCTCTTGAATGTAGGTCTTGAATACTTCGGG
Psen1	09110-2F	GATCCCCCCAGAATGACAATCAAGAATTCAAGAGATTCTTGATTGTCATTCTGGTTTTTGGAAA
Psen1	09110-2R	AGCTTTTCCAAAAACCAGAATGACAATCAAGAATCTCTTGAATTCTTGATTGTCATTCTGGGGG
Psen1	09110-3F	GATCCCCCCAAGCACGTCATCATGCTTTCAAGAGAAGCATGATGACGTGCTTGGTTTTTGGAAA
Psen1	09110-3R	AGCTTTTCCAAAAACCAAGCACGTCATCATGCTTCTCTTGAAAGCATGATGACGTGCTTGGGGG
Pvalb	Pvalbr-1F	GATCCCCGCAAGATTGGGGTTGAAGATTCAAGAGATCTTCAACCCCAATCTTGCTTTTTGGAAA
Pvalb	Pvalbr-1R	AGCTTTTCCAAAAAGCAAGATTGGGGTTGAAGATCTCTTGAATCTTCAACCCCAATCTTGCGGG
Pvalb	Pvalbr-2F	GATCCCCGTACCCATCGGACACCAAATTCAAGAGATTTGGTGTCCGATGGGTACTTTTTGGAAA
Pvalb	Pvalbr-2R	AGCTTTTCCAAAAAGTACCCATCGGACACCAAATCTCTTGAATTTGGTGTCCGATGGGTACGGG
Pvalb	Pvalbr-3F	GATCCCCCAGACTCCTTCGACCACAATTCAAGAGATTGTGGTCGAAGGAGTCTGTTTTTGGAAA
Pvalb	Pvalbr-3R	AGCTTTTCCAAAAACAGACTCCTTCGACCACAATCTCTTGAATTGTGGTCGAAGGAGTCTGGGG
RAB33B	13035-1F	GATCCCCACGTTGGCTCATAAACTAATTCAAGAGATTAGTTTATGAGCCAACGTTTTTTGGAAA
RAB33B	13035-1R	AGCTTTTCCAAAAAACGTTGGCTCATAAACTAATCTCTTGAATTAGTTTATGAGCCAACGTGGG
RAB33B	13035-2F	GATCCCCGCATTAAGATCCAGTTGTGTTCAAGAGACACAACTGGATCTTAATGCTTTTTGGAAA
RAB33B	13035-2R	AGCTTTTCCAAAAAGCATTAAGATCCAGTTGTGTCTCTTGAACACAACTGGATCTTAATGCGGG
RAB33B	13035-3F	GATCCCCGGATGGCTTCGGAGATGGATTCAAGAGATCCATCTCCGAAGCCATCCTTTTTGGAAA
RAB33B	13035-3R	AGCTTTTCCAAAAAGGATGGCTTCGGAGATGGATCTCTTGAATCCATCTCCGAAGCCATCCGGG
Rabep2	U34932-1F	GATCCCCCACAGAGTTGCTTCCACTATTCAAGAGATAGTGGAAGCAACTCTGTGTTTTTGGAAA
Rabep2	U34932-1R	AGCTTTTCCAAAAACACAGAGTTGCTTCCACTATCTCTTGAATAGTGGAAGCAACTCTGTGGGG
Rabep2	U34932-2F	GATCCCCGCATTGAAATTGTGAAGCTTTCAAGAGAAGCTTCACAATTTCAATGCTTTTTGGAAA
Rabep2	U34932-2R	AGCTTTTCCAAAAAGCATTGAAATTGTGAAGCTTCTCTTGAAAGCTTCACAATTTCAATGCGGG
RAPTOR	03821-1F	GATCCCCCTACTACCATTGACCACAATTCAAGAGATTGTGGTCAATGGTAGTAGTTTTTGGAAA
RAPTOR	03821-1R	AGCTTTTCCAAAAACTACTACCATTGACCACAATCTCTTGAATTGTGGTCAATGGTAGTAGGGG
RAPTOR	03821-2F	GATCCCCCCATCGGTGCAAATCTACATTCAAGAGATGTAGATTTGCACCGATGGTTTTTGGAAA
RAPTOR	03821-2R	AGCTTTTCCAAAAACCATCGGTGCAAATCTACATCTCTTGAATGTAGATTTGCACCGATGGGGG
RAPTOR	03821-3F	GATCCCCGGAACACTCGAGTCAGGAATTCAAGAGATTCCTGACTCGAGTGTTCCTTTTTGGAAA
RAPTOR	03821-3R	AGCTTTTCCAAAAAGGAACACTCGAGTCAGGAATCTCTTGAATTCCTGACTCGAGTGTTCCGGG
RATBSP	38370-1F	GATCCCCGGATTCAGGCAGATCTTGATTCAAGAGATCAAGATCTGCCTGAATCCTTTTTGGAAA
RATBSP	38370-1R	AGCTTTTCCAAAAAGGATTCAGGCAGATCTTGATCTCTTGAATCAAGATCTGCCTGAATCCGGG
RATBSP	38370-2F	GATCCCCGAGGTGTATGAGTTGGAAATTCAAGAGATTTCCAACTCATACACCTCTTTTTGGAAA
RATBSP	38370-2R	AGCTTTTCCAAAAAGAGGTGTATGAGTTGGAAATCTCTTGAATTTCCAACTCATACACCTCGGG
RATBSP	38370-3F	GATCCCCACAGAATAATGGAACCTATTTCAAGAGAATAGGTTCCATTATTCTGTTTTTTGGAAA
RATBSP	38370-3R	AGCTTTTCCAAAAAACAGAATAATGGAACCTATTCTCTTGAAATAGGTTCCATTATTCTGTGGG
RATKERK5B	93638-1F	GATCCCCCCAAATTGTTGTAGAACGTTTCAAGAGAACGTTCTACAACAATTTGGTTTTTGGAAA
RATKERK5B	93638-1R	AGCTTTTCCAAAAACCAAATTGTTGTAGAACGTTCTCTTGAAACGTTCTACAACAATTTGGGGG
RATKERK5B	93638-2F	GATCCCCGGAATAAATCCCAACTTCTTTCAAGAGAAGAAGTTGGGATTTATTCCTTTTTGGAAA
RATKERK5B	93638-2R	AGCTTTTCCAAAAAGGAATAAATCCCAACTTCTTCTCTTGAAAGAAGTTGGGATTTATTCCGGG
RATKERK5B	93638-3F	GATCCCCCCAGACCAAGTCTTCTCTTTTCAAGAGAAAGAGAAGACTTGGTCTGGTTTTTGGAAA
RATKERK5B	93638-3R	AGCTTTTCCAAAAACCAGACCAAGTCTTCTCTTTCTCTTGAAAAGAGAAGACTTGGTCTGGGGG
RBM13	10783-1F	GATCCCCAGGATATGGATAAGCTGAATTCAAGAGATTCAGCTTATCCATATCCTTTTTTGGAAA
RBM13	10783-1R	AGCTTTTCCAAAAAAGGATATGGATAAGCTGAATCTCTTGAATTCAGCTTATCCATATCCTGGG
RBM13	10783-2F	GATCCCCCAGTGCTACCTGTACATGATTCAAGAGATCATGTACAGGTAGCACTGTTTTTGGAAA
RBM13	10783-2R	AGCTTTTCCAAAAACAGTGCTACCTGTACATGATCTCTTGAATCATGTACAGGTAGCACTGGGG
RBM13	10783-3F	GATCCCCCCAAGATAACCCAGTACCTTTCAAGAGAAGGTACTGGGTTATCTTGGTTTTTGGAAA
RBM13	10783-3R	AGCTTTTCCAAAAACCAAGATAACCCAGTACCTTCTCTTGAAAGGTACTGGGTTATCTTGGGGG
Renbp	37267-1F	GATCCCCGTAACAGGGGAAATGCATTTTCAAGAGAAATGCATTTCCCCTGTTACTTTTTGGAAA
Renbp	37267-1R	AGCTTTTCCAAAAAGTAACAGGGGAAATGCATTTCTCTTGAAAATGCATTTCCCCTGTTACGGG
Renbp	37267-2F	GATCCCCCGACAAGTATGCAGAACTATTCAAGAGATAGTTCTGCATACTTGTCGTTTTTGGAAA
Renbp	37267-2R	AGCTTTTCCAAAAACGACAAGTATGCAGAACTATCTCTTGAATAGTTCTGCATACTTGTCGGGG
Renbp	37267-3F	GATCCCCGACAAGTTGTACTGGAGAATTCAAGAGATTCTCCAGTACAACTTGTCTTTTTGGAAA
Renbp	37267-3R	AGCTTTTCCAAAAAGACAAGTTGTACTGGAGAATCTCTTGAATTCTCCAGTACAACTTGTCGGG
Scd2	13279-1F	GATCCCCCCCTACGACAAGAACATCATTCAAGAGATGATGTTCTTGTCGTAGGGTTTTTGGAAA
Scd2	13279-1R	AGCTTTTCCAAAAACCCTACGACAAGAACATCATCTCTTGAATGATGTTCTTGTCGTAGGGGGG
Scd2	13279-2F	GATCCCCACCACGTTCTTCATCGACTTTCAAGAGAAGTCGATGAAGAACGTGGTTTTTTGGAAA
Scd2	13279-2R	AGCTTTTCCAAAAAACCACGTTCTTCATCGACTTCTCTTGAAAGTCGATGAAGAACGTGGTGGG
Scd2	13279-3F	GATCCCCGAGTACGTCTGGAGGAACATTCAAGAGATGTTCCTCCAGACGTACTCTTTTTGGAAA
Scd2	13279-3R	AGCTTTTCCAAAAAGAGTACGTCTGGAGGAACATCTCTTGAATGTTCCTCCAGACGTACTCGGG
Sdc3	11927-1F	GATCCCCCTCAGAAGAGCATACTAGATTCAAGAGATCTAGTATGCTCTTCTGAGTTTTTGGAAA
Sdc3	11927-1R	AGCTTTTCCAAAAACTCAGAAGAGCATACTAGATCTCTTGAATCTAGTATGCTCTTCTGAGGGG
Sdc3	11927-2F	GATCCCCCAACCACTGCTATAATCCTTTCAAGAGAAGGATTATAGCAGTGGTTGTTTTTGGAAA
Sdc3	11927-2R	AGCTTTTCCAAAAACAACCACTGCTATAATCCTTCTCTTGAAAGGATTATAGCAGTGGTTGGGG
SEC14L1	02722-1F	GATCCCCGGAAAGAGATCATCGAGTATTCAAGAGATACTCGATGATCTCTTTCCTTTTTGGAAA
SEC14L1	02722-1R	AGCTTTTCCAAAAAGGAAAGAGATCATCGAGTATCTCTTGAATACTCGATGATCTCTTTCCGGG
SEC14L1	02722-2F	GATCCCCCTCATCAGAAACATGTTCATTCAAGAGATGAACATGTTTCTGATGAGTTTTTGGAAA
SEC14L1	02722-2R	AGCTTTTCCAAAAACTCATCAGAAACATGTTCATCTCTTGAATGAACATGTTTCTGATGAGGGG
SEC14L1	02722-3F	GATCCCCTGAGCACATTCTTCGGTTTTTCAAGAGAAAACCGAAGAATGTGCTCATTTTTGGAAA
SEC14L1	02722-3R	AGCTTTTCCAAAAATGAGCACATTCTTCGGTTTTCTCTTGAAAAACCGAAGAATGTGCTCAGGG
SEC24A	04563-1F	GATCCCCACTTCATAGTGGTCCTGTTTTCAAGAGAAACAGGACCACTATGAAGTTTTTTGGAAA
SEC24A	04563-1R	AGCTTTTCCAAAAAACTTCATAGTGGTCCTGTTTCTCTTGAAAACAGGACCACTATGAAGTGGG
SEC24A	04563-2F	GATCCCCGAGTTGTCAATCTTCTTCATTCAAGAGATGAAGAAGATTGACAACTCTTTTTGGAAA
SEC24A	04563-2R	AGCTTTTCCAAAAAGAGTTGTCAATCTTCTTCATCTCTTGAATGAAGAAGATTGACAACTCGGG
SEC24A	04563-3F	GATCCCCAGACAATCTGGATCTGCTTTTCAAGAGAAAGCAGATCCAGATTGTCTTTTTTGGAAA
SEC24A	04563-3F	AGCTTTTCCAAAAAAGACAATCTGGATCTGCTTTCTCTTGAAAAGCAGATCCAGATTGTCTGGG
SEC24B	23373-1F	GATCCCCGAACATCTTACCTGCAACTTTCAAGAGAAGTTGCAGGTAAGATGTTCTTTTTGGAAA
SEC24B	23373-1R	AGCTTTTCCAAAAAGAACATCTTACCTGCAACTTCTCTTGAAAGTTGCAGGTAAGATGTTCGGG
SEC24B	23373-2F	GATCCCCCGATGTACCTTGACCAGTATTCAAGAGATACTGGTCAAGGTACATCGTTTTTGGAAA
SEC24B	23373-2R	AGCTTTTCCAAAAACGATGTACCTTGACCAGTATCTCTTGAATACTGGTCAAGGTACATCGGGG
SEC24B	23373-3F	GATCCCCAAGACTTACTGAACGCATTTTCAAGAGAAATGCGTTCAGTAAGTCTTTTTTTGGAAA
SEC24B	23373-3R	AGCTTTTCCAAAAAAAGACTTACTGAACGCATTTCTCTTGAAAATGCGTTCAGTAAGTCTTGGG
SERGEF	11488-1F	GATCCCCACAGGAGAGCTGTATGTCTTTCAAGAGAAGACATACAGCTCTCCTGTTTTTTGGAAA
SERGEF	11488-1R	AGCTTTTCCAAAAAACAGGAGAGCTGTATGTCTTCTCTTGAAAGACATACAGCTCTCCTGTGGG
SERGEF	11488-2F	GATCCCCCCAGAGAGTAGAAGCACATTTCAAGAGAATGTGCTTCTACTCTCTGGTTTTTGGAAA
SERGEF	11488-2R	AGCTTTTCCAAAAACCAGAGAGTAGAAGCACATTCTCTTGAAATGTGCTTCTACTCTCTGGGGG
SERGEF	11488-3F	GATCCCCATGTGGATCCAATGCCTTTTTCAAGAGAAAAGGCATTGGATCCACATTTTTTGGAAA
SERGEF	11488-3R	AGCTTTTCCAAAAAATGTGGATCCAATGCCTTTTCTCTTGAAAAAGGCATTGGATCCACATGGG
Shank2	29931-1F	GATCCCCGAACTCGTGGATAAAGATATTCAAGAGATATCTTTATCCACGAGTTCTTTTTGGAAA
Shank2	29931-1R	AGCTTTTCCAAAAAGAACTCGTGGATAAAGATATCTCTTGAATATCTTTATCCACGAGTTCGGG
Shank2	29931-2F	GATCCCCGGATACTTGCACAGTCTATTTCAAGAGAATAGACTGTGCAAGTATCCTTTTTGGAAA
Shank2	29931-2R	AGCTTTTCCAAAAAGGATACTTGCACAGTCTATTCTCTTGAAATAGACTGTGCAAGTATCCGGG
Shank2	29931-3F	GATCCCCACGGAATTGAGCAAAGAGATTCAAGAGATCTCTTTGCTCAATTCCGTTTTTTGGAAA
Shank2	29931-3R	AGCTTTTCCAAAAAACGGAATTGAGCAAAGAGATCTCTTGAATCTCTTTGCTCAATTCCGTGGG
SHFM1	10420-1F	GATCCCCGCTTAGATGAAGATGAAGATTCAAGAGATCTTCATCTTCATCTAAGCTTTTTGGAAA
SHFM1	10420-1R	AGCTTTTCCAAAAAGCTTAGATGAAGATGAAGATCTCTTGAATCTTCATCTTCATCTAAGCGGG
SHFM1	10420-2F	GATCCCCGAGAAGCATGGTTACAAGATTCAAGAGATCTTGTAACCATGCTTCTCTTTTTGGAAA
SHFM1	10420-2R	AGCTTTTCCAAAAAGAGAAGCATGGTTACAAGATCTCTTGAATCTTGTAACCATGCTTCTCGGG
SHFM1	10420-3F	GATCCCCAGGATAATTGGGATGATGATTCAAGAGATCATCATCCCAATTATCCTTTTTTGGAAA
SHFM1	10420-3R	AGCTTTTCCAAAAAAGGATAATTGGGATGATGATCTCTTGAATCATCATCCCAATTATCCTGGG
Slc10a2	37753-1F	GATCCCCCTGTCAGTTTGGAATCATGTTCAAGAGACATGATTCCAAACTGACAGTTTTTGGAAA
Slc10a2	37753-1R	AGCTTTTCCAAAAACTGTCAGTTTGGAATCATGTCTCTTGAACATGATTCCAAACTGACAGGGG
Slc10a2	37753-2F	GATCCCCTGAACCCAAACTATGGATTTTCAAGAGAAATCCATAGTTTGGGTTCATTTTTGGAAA
Slc10a2	37753-2R	AGCTTTTCCAAAAATGAACCCAAACTATGGATTTCTCTTGAAAATCCATAGTTTGGGTTCAGGG
Slc10a2	37753-3F	GATCCCCTGGAAATCAACAAGTTCCTTTCAAGAGAAGGAACTTGTTGATTTCCATTTTTGGAAA
Slc10a2	37753-3R	AGCTTTTCCAAAAATGGAAATCAACAAGTTCCTTCTCTTGAAAGGAACTTGTTGATTTCCAGGG
Slc18a3	25008-1F	GATCCCCCCACAGTCATGTTTGCCTTTTCAAGAGAAAGGCAAACATGACTGTGGTTTTTGGAAA
Slc18a3	25008-1R	AGCTTTTCCAAAAACCACAGTCATGTTTGCCTTTCTCTTGAAAAGGCAAACATGACTGTGGGGG
Slc1a2	05479-1F	GATCCCCGAATGAGGCCCCTGAAGAATTCAAGAGATTCTTCAGGGGCCTCATTCTTTTTGGAAA
Slc1a2	05479-1R	AGCTTTTCCAAAAAGAATGAGGCCCCTGAAGAATCTCTTGAATTCTTCAGGGGCCTCATTCGGG
Slc1a2	05479-2F	GATCCCCGGAAGATAATCTAGGGATTTTCAAGAGAAATCCCTAGATTATCTTCCTTTTTGGAAA
Slc1a2	05479-2R	AGCTTTTCCAAAAAGGAAGATAATCTAGGGATTTCTCTTGAAAATCCCTAGATTATCTTCCGGG
Slc1a2	05479-3F	GATCCCCGACATCGAAATGACCAAGATTCAAGAGATCTTGGTCATTTCGATGTCTTTTTGGAAA
Slc1a2	05479-3R	AGCTTTTCCAAAAAGACATCGAAATGACCAAGATCTCTTGAATCTTGGTCATTTCGATGTCGGG
Slc2a13	15741-1F	GATCCCCCCATTCCAGCCGTTATACATTCAAGAGATGTATAACGGCTGGAATGGTTTTTGGAAA
Slc2a13	15741-1R	AGCTTTTCCAAAAACCATTCCAGCCGTTATACATCTCTTGAATGTATAACGGCTGGAATGGGGG
Slc2a13	15741-2F	GATCCCCGCATCAACACTATCATGTATTCAAGAGATACATGATAGTGTTGATGCTTTTTGGAAA
Slc2a13	15741-2R	AGCTTTTCCAAAAAGCATCAACACTATCATGTATCTCTTGAATACATGATAGTGTTGATGCGGG
Slc30a1	04749-1F	GATCCCCCCAACACGCTAGTGGCTAATTCAAGAGATTAGCCACTAGCGTGTTGGTTTTTGGAAA
Slc30a1	04749-1R	AGCTTTTCCAAAAACCAACACGCTAGTGGCTAATCTCTTGAATTAGCCACTAGCGTGTTGGGGG
Slc30a1	04749-2F	GATCCCCCTGTGATCGTTGTTGTGAATTCAAGAGATTCACAACAACGATCACAGTTTTTGGAAA
Slc30a1	04749-2R	AGCTTTTCCAAAAACTGTGATCGTTGTTGTGAATCTCTTGAATTCACAACAACGATCACAGGGG
Slc30a1	04749-3F	GATCCCCCTGTTCCTAAGCAAATTGATTCAAGAGATCAATTTGCTTAGGAACAGTTTTTGGAAA
Slc30a1	04749-3R	AGCTTTTCCAAAAACTGTTCCTAAGCAAATTGATCTCTTGAATCAATTTGCTTAGGAACAGGGG
SOD1	02115-1F	GATCCCCGCAAAGGTGGAAATGAAGATTCAAGAGATCTTCATTTCCACCTTTGCTTTTTGGAAA
SOD1	02115-1R	AGCTTTTCCAAAAAGCAAAGGTGGAAATGAAGATCTCTTGAATCTTCATTTCCACCTTTGCGGG
SPARC	SPARCr-1F	GATCCCCGAGAAGGTTGTAACGTAGATTCAAGAGATCTACGTTACAACCTTCTCTTTTTGGAAA
SPARC	SPARCr-1R	AGCTTTTCCAAAAAGAGAAGGTTGTAACGTAGATCTCTTGAATCTACGTTACAACCTTCTCGGG
SPARC	SPARCr-2F	GATCCCCTGGAAACGGGAATTGCATATTCAAGAGATATGCAATTCCCGTTTCCATTTTTGGAAA
SPARC	SPARCr-2R	AGCTTTTCCAAAAATGGAAACGGGAATTGCATATCTCTTGAATATGCAATTCCCGTTTCCAGGG
SPARC	SPARCr-3F	GATCCCCCAGAGAAGGTTGTAACGTATTCAAGAGATACGTTACAACCTTCTCTGTTTTTGGAAA
SPARC	SPARCr-3R	AGCTTTTCCAAAAACAGAGAAGGTTGTAACGTATCTCTTGAATACGTTACAACCTTCTCTGGGG
Ssg1	Ssg1r-1F	GATCCCCGAAGAACCAAATCCTCAGTTTCAAGAGAACTGAGGATTTGGTTCTTCTTTTTGGAAA
Ssg1	Ssg1r-1R	AGCTTTTCCAAAAAGAAGAACCAAATCCTCAGTTCTCTTGAAACTGAGGATTTGGTTCTTCGGG
Ssg1	Ssg1r-2F	GATCCCCGCAAGCAGGAGAAAGAGAATTCAAGAGATTCTCTTTCTCCTGCTTGCTTTTTGGAAA
Ssg1	Ssg1r-2R	AGCTTTTCCAAAAAGCAAGCAGGAGAAAGAGAATCTCTTGAATTCTCTTTCTCCTGCTTGCGGG
Ssg1	Ssg1r-3F	GATCCCCACCACCATGGATACCCTTATTCAAGAGATAAGGGTATCCATGGTGGTTTTTTGGAAA
Ssg1	Ssg1r-3R	AGCTTTTCCAAAAAACCACCATGGATACCCTTATCTCTTGAATAAGGGTATCCATGGTGGTGGG
SSR3	11148-1F	GATCCCCCCATTCCCATCTGGTTGTATTCAAGAGATACAACCAGATGGGAATGGTTTTTGGAAA
SSR3	11148-1R	AGCTTTTCCAAAAACCATTCCCATCTGGTTGTATCTCTTGAATACAACCAGATGGGAATGGGGG
SSR3	11148-2F	GATCCCCGAAGGAGAAAGATGAAAGATTCAAGAGATCTTTCATCTTTCTCCTTCTTTTTGGAAA
SSR3	11148-2R	AGCTTTTCCAAAAAGAAGGAGAAAGATGAAAGATCTCTTGAATCTTTCATCTTTCTCCTTCGGG
SSR3	11148-3F	GATCCCCCTTGTCTACTGGCTCCAAATTCAAGAGATTTGGAGCCAGTAGACAAGTTTTTGGAAA
SSR3	11148-3R	AGCTTTTCCAAAAACTTGTCTACTGGCTCCAAATCTCTTGAATTTGGAGCCAGTAGACAAGGGG
Sstr3	07332-1F	GATCCCCCTGACGAACTCTTCATGCTTTCAAGAGAAGCATGAAGAGTTCGTCAGTTTTTGGAAA
Sstr3	07332-1R	AGCTTTTCCAAAAACTGACGAACTCTTCATGCTTCTCTTGAAAGCATGAAGAGTTCGTCAGGGG
Sstr3	07332-2F	GATCCCCTGCTTATGCTACCTGCTTATTCAAGAGATAAGCAGGTAGCATAAGCATTTTTGGAAA
Sstr3	07332-2R	AGCTTTTCCAAAAATGCTTATGCTACCTGCTTATCTCTTGAATAAGCAGGTAGCATAAGCAGGG
Sstr3	07332-3F	GATCCCCCAAGGAACAGCAGCTTCTATTCAAGAGATAGAAGCTGCTGTTCCTTGTTTTTGGAAA
Sstr3	07332-3R	AGCTTTTCCAAAAACAAGGAACAGCAGCTTCTATCTCTTGAATAGAAGCTGCTGTTCCTTGGGG
STMN1	17632-1F	GATCCCCGAACAACAACTTCAGCAAATTCAAGAGATTTGCTGAAGTTGTTGTTCTTTTTGGAAA
STMN1	17632-1R	AGCTTTTCCAAAAAGAACAACAACTTCAGCAAATCTCTTGAATTTGCTGAAGTTGTTGTTCGGG
STMN1	17632-2F	GATCCCCGAAGGACAAGCACGTTGAATTCAAGAGATTCAACGTGCTTGTCCTTCTTTTTGGAA
STMN1	17632-2R	AGCTTTTCCAAAAAGAAGGACAAGCACGTTGAATCTCTTGAATTCAACGTGCTTGTCCTTCGGG
Strn	04806-1F	GATCCCCGTGATGAAGACGAGGATGATTCAAGAGATCATCCTCGTCTTCATCACTTTTTGGAAA
Strn	04806-1R	AGCTTTTCCAAAAAGTGATGAAGACGAGGATGATCTCTTGAATCATCCTCGTCTTCATCACGGG
Strn	04806-2F	GATCCCCCAGATGAAGTGGAAGCATTTTCAAGAGAAATGCTTCCACTTCATCTGTTTTTGGAAA
Strn	04806-2R	AGCTTTTCCAAAAACAGATGAAGTGGAAGCATTTCTCTTGAAAATGCTTCCACTTCATCTGGGG
Strn	04806-3F	GATCCCCGTTCACAGCTCATCGGAAATTCAAGAGATTTCCGATGAGCTGTGAACTTTTTGGAAA
Strn	04806-3R	AGCTTTTCCAAAAAGTTCACAGCTCATCGGAAATCTCTTGAATTTCCGATGAGCTGTGAACGGG
Sult1b1	01967-1F	GATCCCCGTGAAATTGTGGACATGGTTTCAAGAGAACCATGTCCACAATTTCACTTTTTGGAAA
Sult1b2	01967-1R	AGCTTTTCCAAAAAGTGAAATTGTGGACATGGTTCTCTTGAAACCATGTCCACAATTTCACGGG
Sult1b3	01967-2F	GATCCCCGTTCGATCATGTTAAGAGTTTCAAGAGAACTCTTAACATGATCGAACTTTTTGGAAA
Sult1b4	01967-2R	AGCTTTTCCAAAAAGTTCGATCATGTTAAGAGTTCTCTTGAAACTCTTAACATGATCGAACGGG
Sult1b5	01967-3F	GATCCCCGAAGAAATTGTCTGGAACATTCAAGAGATGTTCCAGACAATTTCTTCTTTTTGGAAA
Sult1b6	01967-3R	AGCTTTTCCAAAAAGAAGAAATTGTCTGGAACATCTCTTGAATGTTCCAGACAATTTCTTCGGG
Tcfap2a	Tcfap2ar-1F	GATCCCCCCAACGAAGTCTTCTGTTCTTCAAGAGAGAACAGAAGACTTCGTTGGTTTTTGGAAA
Tcfap2a	Tcfap2ar-1R	AGCTTTTCCAAAAACCAACGAAGTCTTCTGTTCTCTCTTGAAGAACAGAAGACTTCGTTGGGGG
Tcfap2a	Tcfap2ar-2F	GATCCCCGAAGTTCTATGTCCTGTCTTTCAAGAGAAGACAGGACATAGAACTTCTTTTTGGAAA
Tcfap2a	Tcfap2ar-2R	AGCTTTTCCAAAAAGAAGTTCTATGTCCTGTCTTCTCTTGAAAGACAGGACATAGAACTTCGGG
Tcfap2a	Tcfap2ar-3F	GATCCCCGTAGAAGTTGTCTCTGCAATTCAAGAGATTGCAGAGACAACTTCTACTTTTTGGAAA
Tcfap2a	Tcfap2ar-3R	AGCTTTTCCAAAAAGTAGAAGTTGTCTCTGCAATCTCTTGAATTGCAGAGACAACTTCTACGGG
Thbs2	Thbs2r-1F	GATCCCCACAGAGACAGAGAAGCTATTTCAAGAGAATAGCTTCTCTGTCTCTGTTTTTTGGAAA
Thbs2	Thbs2r-1R	AGCTTTTCCAAAAAACAGAGACAGAGAAGCTATTCTCTTGAAATAGCTTCTCTGTCTCTGTGGG
Thbs2	Thbs2r-2F	GATCCCCGAGAGAGTGTCTAGCGATATTCAAGAGATATCGCTAGACACTCTCTCTTTTTGGAAA
Thbs2	Thbs2r-2R	AGCTTTTCCAAAAAGAGAGAGTGTCTAGCGATATCTCTTGAATATCGCTAGACACTCTCTCGGG
Thbs2	Thbs2r-3F	GATCCCCCTGTCCCTACTACTAGGAATTCAAGAGATTCCTAGTAGTAGGGACAGTTTTTGGAAA
Thbs2	Thbs2r-3R	AGCTTTTCCAAAAACTGTCCCTACTACTAGGAATCTCTTGAATTCCTAGTAGTAGGGACAGGGG
TIS11	19673-1F	GATCCCCACGAGAGCCTTATGTCGATTTCAAGAGAATCGACATAAGGCTCTCGTTTTTTGGAAA
TIS11	19673-1R	AGCTTTTCCAAAAAACGAGAGCCTTATGTCGATTCTCTTGAAATCGACATAAGGCTCTCGTGGG
TIS11	19673-2F	GATCCCCACCTCCTCTCGATACAAGATTCAAGAGATCTTGTATCGAGAGGAGGTTTTTTGGAAA
TIS11	19673-2R	AGCTTTTCCAAAAAACCTCCTCTCGATACAAGATCTCTTGAATCTTGTATCGAGAGGAGGTGGG
TIS11	19673-3F	GATCCCCCGACAAAGCATCAGCTTCTTTCAAGAGAAGAAGCTGATGCTTTGTCGTTTTTGGAAA
TIS11	19673-3R	AGCTTTTCCAAAAACGACAAAGCATCAGCTTCTTCTCTTGAAAGAAGCTGATGCTTTGTCGGGG
TIS11	TIS11r-1F	GATCCCCCGGAGGACTTTGGAACATATTCAAGAGATATGTTCCAAAGTCCTCCGTTTTTGGAAA
TIS11	TIS11r-1R	AGCTTTTCCAAAAACGGAGGACTTTGGAACATATCTCTTGAATATGTTCCAAAGTCCTCCGGGG
TIS11	TIS11r-2F	GATCCCCCAGGTCCCTAGTTTGCAAATTCAAGAGATTTGCAAACTAGGGACCTGTTTTTGGAAA
TIS11	TIS11r-2R	AGCTTTTCCAAAAACAGGTCCCTAGTTTGCAAATCTCTTGAATTTGCAAACTAGGGACCTGGGG
TIS11	TIS11r-3F	GATCCCCGTTCTGGGGTTACAGGTATTTCAAGAGAATACCTGTAACCCCAGAACTTTTTGGAAA
TIS11	TIS11r-3R	AGCTTTTCCAAAAAGTTCTGGGGTTACAGGTATTCTCTTGAAATACCTGTAACCCCAGAACGGG
Tmod	Tmodr-1F	GATCCCCGGTAACTAGTGACTGTAGTTTCAAGAGAACTACAGTCACTAGTTACCTTTTTGGAAA
Tmod	Tmodr-1R	AGCTTTTCCAAAAAGGTAACTAGTGACTGTAGTTCTCTTGAAACTACAGTCACTAGTTACCGGG
Tmod	Tmodr-2F	GATCCCCCAGTGCCAGTTAAACTAGTTTCAAGAGAACTAGTTTAACTGGCACTGTTTTTGGAAA
Tmod	Tmodr-2R	AGCTTTTCCAAAAACAGTGCCAGTTAAACTAGTTCTCTTGAAACTAGTTTAACTGGCACTGGGG
Tmod	Tmodr-3F	GATCCCCGCTAGACCCTGATAATGCATTCAAGAGATGCATTATCAGGGTCTAGCTTTTTGGAAA
Tmod	Tmodr-3R	AGCTTTTCCAAAAAGCTAGACCCTGATAATGCATCTCTTGAATGCATTATCAGGGTCTAGCGGG
Tspan15	Tspan15r-1F	GATCCCCGGAACTTATTGGCGGCATATTCAAGAGATATGCCGCCAATAAGTTCCTTTTTGGAAA
Tspan15	Tspan15r-1R	AGCTTTTCCAAAAAGGAACTTATTGGCGGCATATCTCTTGAATATGCCGCCAATAAGTTCCGGG
Tspan15	Tspan15r-2F	GATCCCCCAGGGTAACAGAATCTACATTCAAGAGATGTAGATTCTGTTACCCTGTTTTTGGAAA
Tspan15	Tspan15r-2R	AGCTTTTCCAAAAACAGGGTAACAGAATCTACATCTCTTGAATGTAGATTCTGTTACCCTGGGG
Tspan15	Tspan15r-3F	GATCCCCGTGTGCTGCTAACACTACTTTCAAGAGAAGTAGTGTTAGCAGCACACTTTTTGGAAA
Tspan15	Tspan15r-3R	AGCTTTTCCAAAAAGTGTGCTGCTAACACTACTTCTCTTGAAAGTAGTGTTAGCAGCACACGGG
TUFM	18604-1F	GATCCCCGACTTGAAGCTTAGCCTAATTCAAGAGATTAGGCTAAGCTTCAAGTCTTTTTGGAAA
TUFM	18604-1R	AGCTTTTCCAAAAAGACTTGAAGCTTAGCCTAATCTCTTGAATTAGGCTAAGCTTCAAGTCGGG
TUFM	18604-2F	GATCCCCGCATTGAGATGTTCCACAATTCAAGAGATTGTGGAACATCTCAATGCTTTTTGGAAA
TUFM	18604-2R	AGCTTTTCCAAAAAGCATTGAGATGTTCCACAATCTCTTGAATTGTGGAACATCTCAATGCGGG
Ucp2	Ucp2r-1F	GATCCCCCAACCTACAGATGTGGTAATTCAAGAGATTACCACATCTGTAGGTTGTTTTTGGAAA
Ucp2	Ucp2r-1R	AGCTTTTCCAAAAACAACCTACAGATGTGGTAATCTCTTGAATTACCACATCTGTAGGTTGGGG
Ucp2	Ucp2r-2F	GATCCCCGCACCATCCTAACCATGGTTTCAAGAGAACCATGGTTAGGATGGTGCTTTTTGGAAA
Ucp2	Ucp2r-2R	AGCTTTTCCAAAAAGCACCATCCTAACCATGGTTCTCTTGAAACCATGGTTAGGATGGTGCGGG
Ucp2	Ucp2r-3F	GATCCCCCCTGATGGCTGCCTATGAATTCAAGAGATTCATAGGCAGCCATCAGGTTTTTGGAAA
Ucp2	Ucp2r-3R	AGCTTTTCCAAAAACCTGATGGCTGCCTATGAATCTCTTGAATTCATAGGCAGCCATCAGGGGG
Unkl	17598-1F	GATCCCCCCATGATCGAGAAGATCCTTTCAAGAGAAGGATCTTCTCGATCATGGTTTTTGGAAA
Unkl	17598-1R	AGCTTTTCCAAAAACCATGATCGAGAAGATCCTTCTCTTGAAAGGATCTTCTCGATCATGGGGG
Unkl	17598-2F	GATCCCCCCTTAGATAAAGACTTAGATTCAAGAGATCTAAGTCTTTATCTAAGGTTTTTGGAAA
Unkl	17598-2R	AGCTTTTCCAAAAACCTTAGATAAAGACTTAGATCTCTTGAATCTAAGTCTTTATCTAAGGGGG
Unkl	17598-3F	GATCCCCGCTTGGGTGATATCAGTGATTCAAGAGATCACTGATATCACCCAAGCTTTTTGGAAA
Unkl	17598-3R	AGCTTTTCCAAAAAGCTTGGGTGATATCAGTGATCTCTTGAATCACTGATATCACCCAAGCGGG
USP10	16509-1F	GATCCCCCCTACAGCTCCATTGATCATTCAAGAGATGATCAATGGAGCTGTAGGTTTTTGGAAA
USP10	16509-1R	AGCTTTTCCAAAAACCTACAGCTCCATTGATCATCTCTTGAATGATCAATGGAGCTGTAGGGGG
USP10	16509-2F	GATCCCCCTCATGAACGAGTTTACTATTCAAGAGATAGTAAACTCGTTCATGAGTTTTTGGAAA
USP10	16509-2R	AGCTTTTCCAAAAACTCATGAACGAGTTTACTATCTCTTGAATAGTAAACTCGTTCATGAGGGG
USP10	16509-3F	GATCCCCAACAGATGGAAGTCAAAGATTCAAGAGATCTTTGACTTCCATCTGTTTTTTTGGAAA
USP10	16509-3R	AGCTTTTCCAAAAAAACAGATGGAAGTCAAAGATCTCTTGAATCTTTGACTTCCATCTGTTGGG
Utp14a	05012-1F	GATCCCCATCTGAAGCTGGTCTGAAATTCAAGAGATTTCAGACCAGCTTCAGATTTTTTGGAAA
Utp14a	05012-1R	AGCTTTTCCAAAAAATCTGAAGCTGGTCTGAAATCTCTTGAATTTCAGACCAGCTTCAGATGGG
Utp14a	05012-2F	GATCCCCGAAGAGCTAGGTAAAGAGTTTCAAGAGAACTCTTTACCTAGCTCTTCTTTTTGGAAA
Utp14a	05012-2R	AGCTTTTCCAAAAAGAAGAGCTAGGTAAAGAGTTCTCTTGAAACTCTTTACCTAGCTCTTCGGG
Utp14a	05012-3F	GATCCCCCTGATATAGTGAACGAAGTTTCAAGAGAACTTCGTTCACTATATCAGTTTTTGGAAA
Utp14a	05012-3R	AGCTTTTCCAAAAACTGATATAGTGAACGAAGTTCTCTTGAAACTTCGTTCACTATATCAGGGG
Vac14	17219-1F	GATCCCCCTCTACCATCTCTACATCATTCAAGAGATGATGTAGAGATGGTAGAGTTTTTGGAAA
Vac14	17219-1R	AGCTTTTCCAAAAACTCTACCATCTCTACATCATCTCTTGAATGATGTAGAGATGGTAGAGGGG
Vac14	17219-2F	GATCCCCCCTATGACCTCATCCAGAATTCAAGAGATTCTGGATGAGGTCATAGGTTTTTGGAAA
Vac14	17219-2R	AGCTTTTCCAAAAACCTATGACCTCATCCAGAATCTCTTGAATTCTGGATGAGGTCATAGGGGG
Vac14	17219-3F	GATCCCCGTAAGGGCCCTGAATGATATTCAAGAGATATCATTCAGGGCCCTTACTTTTTGGAAA
Vac14	17219-3R	AGCTTTTCCAAAAAGTAAGGGCCCTGAATGATATCTCTTGAATATCATTCAGGGCCCTTACGGG
Vat1	Vat1r-1F	GATCCCCCTCGGTAGTATTCATGCAATTCAAGAGATTGCATGAATACTACCGAGTTTTTGGAAA
Vat1	Vat1r-1R	AGCTTTTCCAAAAACTCGGTAGTATTCATGCAATCTCTTGAATTGCATGAATACTACCGAGGGG
Vat1	Vat1r-2F	GATCCCCGGAATTACTGGGCTGGTTATTCAAGAGATAACCAGCCCAGTAATTCCTTTTTGGAAA
Vat1	Vat1r-2R	AGCTTTTCCAAAAAGGAATTACTGGGCTGGTTATCTCTTGAATAACCAGCCCAGTAATTCCGGG
Vat1	Vat1r-3F	GATCCCCGTGGCTACGATAAAGTGAATTCAAGAGATTCACTTTATCGTAGCCACTTTTTGGAAA
Vat1	Vat1r-3R	AGCTTTTCCAAAAAGTGGCTACGATAAAGTGAATCTCTTGAATTCACTTTATCGTAGCCACGGG
Vegf	19598-1F	GATCCCCACCAAAGAAAGATAGAACATTCAAGAGATGTTCTATCTTTCTTTGGTTTTTTGGAAA
Vegf	19598-1R	AGCTTTTCCAAAAAACCAAAGAAAGATAGAACATCTCTTGAATGTTCTATCTTTCTTTGGTGGG
Vegf	19598-2F	GATCCCCCGAACGTACTTGCAGATGTTTCAAGAGAACATCTGCAAGTACGTTCGTTTTTGGAAA
Vegf	19598-2R	AGCTTTTCCAAAAACGAACGTACTTGCAGATGTTCTCTTGAAACATCTGCAAGTACGTTCGGGG
Vegf	19598-3F	GATCCCCGGAAAGGGAAAGGGTCAAATTCAAGAGATTTGACCCTTTCCCTTTCCTTTTTGGAAA
Vegf	19598-3R	AGCTTTTCCAAAAAGGAAAGGGAAAGGGTCAAATCTCTTGAATTTGACCCTTTCCCTTTCCGGG
Vps24	07356-1F	GATCCCCAGGAAATGAGAGTTGTAGATTCAAGAGATCTACAACTCTCATTTCCTTTTTTGGAAA
Vps24	07356-1R	AGCTTTTCCAAAAAAGGAAATGAGAGTTGTAGATCTCTTGAATCTACAACTCTCATTTCCTGGG
Vps24	07356-2F	GATCCCCCTGTCCAAAGAGATGATGATTCAAGAGATCATCATCTCTTTGGACAGTTTTTGGAAA
Vps24	07356-2R	AGCTTTTCCAAAAACTGTCCAAAGAGATGATGATCTCTTGAATCATCATCTCTTTGGACAGGGG
Vps24	07356-3F	GATCCCCAGGATACGTTTGAAAGCATTTCAAGAGAATGCTTTCAAACGTATCCTTTTTTGGAAA
Vps24	07356-3R	AGCTTTTCCAAAAAAGGATACGTTTGAAAGCATTCTCTTGAAATGCTTTCAAACGTATCCTGGG
VPS28	14633-1F	GATCCCCGAAGTAAAGTTGTACAAGATTCAAGAGATCTTGTACAACTTTACTTCTTTTTGGAAA
VPS28	14633-1R	AGCTTTTCCAAAAAGAAGTAAAGTTGTACAAGATCTCTTGAATCTTGTACAACTTTACTTCGGG
VPS28	14633-2F	GATCCCCCTATGGAGCGGATCAAAGATTCAAGAGATCTTTGATCCGCTCCATAGTTTTTGGAAA
VPS28	14633-2R	AGCTTTTCCAAAAACTATGGAGCGGATCAAAGATCTCTTGAATCTTTGATCCGCTCCATAGGGG
VPS28	14633-3F	GATCCCCCCTTCAACCGCTTCCTACATTCAAGAGATGTAGGAAGCGGTTGAAGGTTTTTGGAAA
VPS28	14633-3R	AGCTTTTCCAAAAACCTTCAACCGCTTCCTACATCTCTTGAATGTAGGAAGCGGTTGAAGGGGG
VPS29	01274-1F	GATCCCCGCTAATTGGAGATGACGTATTCAAGAGATACGTCATCTCCAATTAGCTTTTTGGAAA
VPS29	01274-1R	AGCTTTTCCAAAAAGCTAATTGGAGATGACGTATCTCTTGAATACGTCATCTCCAATTAGCGGG
VPS29	01274-2F	GATCCCCCCAAGGAGAGCTATGACTATTCAAGAGATAGTCATAGCTCTCCTTGGTTTTTGGAAA
VPS29	01274-2R	AGCTTTTCCAAAAACCAAGGAGAGCTATGACTATCTCTTGAATAGTCATAGCTCTCCTTGGGGG
VPS41	12940-1F	GATCCCCCCAGTTGTAAGCAGTTCGTTTCAAGAGAACGAACTGCTTACAACTGGTTTTTGGAAA
VPS41	12940-1R	AGCTTTTCCAAAAACCAGTTGTAAGCAGTTCGTTCTCTTGAAACGAACTGCTTACAACTGGGGG
VPS41	12940-2F	GATCCCCCGAATATGATCGACCAAACTTCAAGAGAGTTTGGTCGATCATATTCGTTTTTGGAAA
VPS41	12940-2R	AGCTTTTCCAAAAACGAATATGATCGACCAAACTCTCTTGAAGTTTGGTCGATCATATTCGGGG
VPS41	12940-3F	GATCCCCATCTGTGAATCGTGCCTTTTTCAAGAGAAAAGGCACGATTCACAGATTTTTTGGAAA
VPS41	12940-3R	AGCTTTTCCAAAAAATCTGTGAATCGTGCCTTTTCTCTTGAAAAAGGCACGATTCACAGATGGG
Wipi2	01114-1F	GATCCCCCGACCAGTGAAATTGTAGATTCAAGAGATCTACAATTTCACTGGTCGTTTTTGGAAA
Wipi2	01114-1R	AGCTTTTCCAAAAACGACCAGTGAAATTGTAGATCTCTTGAATCTACAATTTCACTGGTCGGGG
Wipi2	01114-2F	GATCCCCCCTTAGTAACGCAGACATATTCAAGAGATATGTCTGCGTTACTAAGGTTTTTGGAAA
Wipi2	01114-2R	AGCTTTTCCAAAAACCTTAGTAACGCAGACATATCTCTTGAATATGTCTGCGTTACTAAGGGGG
Wipi2	01114-3F	GATCCCCCTCTACGCCTGGATGAAGATTCAAGAGATCTTCATCCAGGCGTAGAGTTTTTGGAAA
Wipi2	01114-3R	AGCTTTTCCAAAAACTCTACGCCTGGATGAAGATCTCTTGAATCTTCATCCAGGCGTAGAGGGG
Xdh	Xdhr-1F	GATCCCCAGATCTCAAGAAAGGCTTTTTCAAGAGAAAAGCCTTTCTTGAGATCTTTTTTGGAAA
Xdh	Xdhr-1R	AGCTTTTCCAAAAAAGATCTCAAGAAAGGCTTTTCTCTTGAAAAAGCCTTTCTTGAGATCTGGG
Xdh	Xdhr-2F	GATCCCCCTTCTTTGTGAATGGCAAATTCAAGAGATTTGCCATTCACAAAGAAGTTTTTGGAAA
Xdh	Xdhr-2R	AGCTTTTCCAAAAACTTCTTTGTGAATGGCAAATCTCTTGAATTTGCCATTCACAAAGAAGGGG
Xdh	Xdhr-3F	GATCCCCCTCTCGGAGTATAATGGAATTCAAGAGATTCCATTATACTCCGAGAGTTTTTGGAAA
Xdh	Xdhr-3R	AGCTTTTCCAAAAACTCTCGGAGTATAATGGAATCTCTTGAATTCCATTATACTCCGAGAGGGG
YEATS4	05689-1F	GATCCCCCGTTAAGAGTCGTCACTAATTCAAGAGATTAGTGACGACTCTTAACGTTTTTGGAAA
YEATS4	05689-1R	AGCTTTTCCAAAAACGTTAAGAGTCGTCACTAATCTCTTGAATTAGTGACGACTCTTAACGGGG
YEATS4	05689-2F	GATCCCCCTAGAAGCTGCCAAGAACATTCAAGAGATGTTCTTGGCAGCTTCTAGTTTTTGGAAA
YEATS4	05689-2R	AGCTTTTCCAAAAACTAGAAGCTGCCAAGAACATCTCTTGAATGTTCTTGGCAGCTTCTAGGGG
